# Supplementary material for: Thyroid Hormone Receptor Beta in the Ventromedial Hypothalamus Is Essential for the Physiological Regulation of Food Intake and Body Weight
Source: Cell Rep. 2017 Jun 13;19(11):2202–9. doi: 10.1016/j.celrep.2017.05.066 (PMC5478879; doi:10.1016/j.celrep.2017.05.066)
Supplement: Table S1. RNA-Seq Data of Hypothalamic RNA, Related to Figure 1 — Hypothalamic RNA was extracted from whole hypothalami of VMH-TRβ- or VMH-GFP mice and subject to RNA analysis. [file mmc2.xlsx]

## Sheet: All diff expressed genes
Ens_ID	gene_short_name	logFC (Cre vs GFP)	logCPM (all samples)	LR	PValue	FDR (<0.05)	IPA gene	Gene Name	Compartment	Gene Type	Drug
ENSMUSG00000043091	Tuba1c	6.51067	5.47916	573.602	9.24121e-127	1.10035e-122	TUBA1C	tubulin, alpha 1c	Cytoplasm	other	epothilone B, colchicine/probenecid, larotaxel, eribulin, davunetide, vintafolide, milataxel, cevipabulin, gemcitabine/paclitaxel, docetaxel/prednisone, capecitabine/docetaxel, paclitaxel/trastuzumab, cyclophosphamide/prednisone/vincristine, docetaxel/hydrocortisone, cyclophosphamide/docetaxel, gemcitabine/vinorelbine, cyclophosphamide/daunorubicin/imatinib/prednisone/vincristine, cyclophosphamid…
ENSMUSG00000076576	Igkv6-32	12.0561	3.69497	340.071	6.15874e-76	3.66661e-72
ENSMUSG00000044783	Hjurp	-2.60799	5.08511	332.286	3.05382e-74	1.21206e-70	HJURP	Holliday junction recognition protein	Nucleus	other
ENSMUSG00000082809	Gm14150	4.49686	3.52275	319.622	1.7505e-71	5.21079e-68	Gm6682	tubulin, alpha 1C pseudogene	Other	other
ENSMUSG00000062822	4833420G17Rik	-2.32912	3.84899	259.468	2.24109e-58	5.33694e-55	C5orf34	chromosome 5 open reading frame 34	Other	other
ENSMUSG00000000792	Slc5a5	-1.88796	4.38371	245.916	2.01764e-55	4.00402e-52	SLC5A5	solute carrier family 5 (sodium/iodide cotransporter), member 5	Plasma Membrane	transporter
ENSMUSG00000053411	Cbx7	-1.66237	5.53802	236.572	2.19865e-53	3.73991e-50	CBX7	chromobox homolog 7	Nucleus	other
ENSMUSG00000038026	Kcnj9	-1.59459	6.27382	213.356	2.54529e-48	3.78835e-45	KCNJ9	potassium channel, inwardly rectifying subfamily J, member 9	Plasma Membrane	ion channel
ENSMUSG00000090223	Pcp4	-2.13221	4.23716	206.393	8.41064e-47	1.11273e-43	PCP4	Purkinje cell protein 4	Cytoplasm	other
ENSMUSG00000008140	Emc10	-1.51189	6.178	186.323	2.01793e-42	2.40275e-39	EMC10	ER membrane protein complex subunit 10	Other	other
ENSMUSG00000037872	Darc	-1.68957	4.15087	182.268	1.54945e-41	1.67721e-38	ACKR1	atypical chemokine receptor 1 (Duffy blood group)	Plasma Membrane	G-protein coupled receptor
ENSMUSG00000000560	Gabra2	-1.05581	6.31986	167.41	2.72193e-38	2.70084e-35	GABRA2	gamma-aminobutyric acid (GABA) A receptor, alpha 2	Plasma Membrane	ion channel	methohexital, primidone, meprobamate, aspirin/butalbital/caffeine, aspirin/meprobamate, aspirin/butalbital/caffeine/codeine, hexobarbital, pagoclone, alphadolone, SEP 174559, heptabarbital, zopiclone, clobazam, nitrazepam, adinazolam, butobarbital, acetaminophen/butalbital/caffeine, sevoflurane, isoflurane, gaboxadol, felbamate, etomidate, muscimol, halothane, fluoxetine/olanzapine, amobarbital, …
ENSMUSG00000084349	Rpl3-ps1	2.31005	5.40853	164.1	1.43864e-37	1.31768e-34
ENSMUSG00000048222	Mfap1b	-1.94409	3.72757	163.145	2.32514e-37	1.97753e-34	MFAP1	microfibrillar-associated protein 1	Extracellular Space	other
ENSMUSG00000076613	Ighg2b	11.1416	5.9063	160.348	9.49822e-37	7.06846e-34	Ighg	Immunoglobulin heavy chain (gamma polypeptide)	Extracellular Space	other
ENSMUSG00000033450	Tagap	3.56276	2.79629	159.024	1.8486e-36	1.29478e-33	TAGAP	T-cell activation RhoGTPase activating protein	Cytoplasm	other
ENSMUSG00000032679	Cd59a	-1.68516	3.84763	152.157	5.85564e-35	3.8735e-32	Cd59a	CD59a antigen	Plasma Membrane	other
ENSMUSG00000030423	Pop4	-1.60417	3.98445	145.21	1.93266e-33	1.21117e-30	POP4	processing of precursor 4, ribonuclease P/MRP subunit (S. cerevisiae)	Nucleus	enzyme
ENSMUSG00000029001	Fbxo44	-1.04692	6.34623	139.062	4.26833e-32	2.54115e-29	FBXO44	F-box protein 44	Other	other
ENSMUSG00000043298	C030030A07Rik	-1.83913	3.09623	136.582	1.48835e-31	8.43893e-29	SMCO3	single-pass membrane protein with coiled-coil domains 3	Other	other
ENSMUSG00000095597	AL807777.1	2.59329	4.17507	134.865	3.53331e-31	1.91232e-28
ENSMUSG00000062611	Gm10119	3.59632	3.43197	132.539	1.1406e-30	5.87465e-28
ENSMUSG00000027285	Haus2	-1.37626	4.16784	132.464	1.18411e-30	5.87465e-28	HAUS2	HAUS augmin-like complex, subunit 2	Cytoplasm	other
ENSMUSG00000022195	6030458C11Rik	-1.32229	4.37703	129.084	6.50022e-30	3.09593e-27	C5orf22	chromosome 5 open reading frame 22	Other	other
ENSMUSG00000048758	Rpl29	-1.39071	5.79061	126.819	2.03506e-29	9.3198e-27	Rpl29 (includes others)	ribosomal protein L29	Cytoplasm	other
ENSMUSG00000026687	Aldh9a1	-1.28061	5.34799	126.721	2.13831e-29	9.42994e-27	ALDH9A1	aldehyde dehydrogenase 9 family, member A1	Cytoplasm	enzyme
ENSMUSG00000052031	Tagap1	-1.3121	4.39773	125.169	4.67379e-29	1.98753e-26	Tagap1	T cell activation GTPase activating protein 1	Other	other
ENSMUSG00000026678	Rgs5	-0.948441	6.49204	124.494	6.56863e-29	2.69699e-26	RGS5	regulator of G-protein signaling 5	Plasma Membrane	other
ENSMUSG00000030207	8430419L09Rik	-1.12377	7.37394	121.194	3.46456e-28	1.37508e-25	KIAA1467	KIAA1467	Other	other
ENSMUSG00000080893	Gm15920	3.28448	2.36361	120.374	5.23792e-28	2.01187e-25
ENSMUSG00000067017	Gm3608	3.74599	2.97907	113.623	1.57584e-26	5.8636e-24
ENSMUSG00000074829	CAAA01180111.1	-1.56664	3.2658	112.012	3.55143e-26	1.27033e-23	2010315B03Rik	RIKEN cDNA 2010315B03 gene	Other	other
ENSMUSG00000094002	AC155270.1	-1.31324	4.39871	110.579	7.31713e-26	2.48929e-23	Gm9866	predicted gene 9866	Other	other
ENSMUSG00000042210	Abhd14a	-1.35457	3.70193	109.604	1.19647e-25	3.95732e-23	ABHD14A	abhydrolase domain containing 14A	Cytoplasm	enzyme
ENSMUSG00000021091	Serpina3n	1.74242	7.05511	108.933	1.67831e-25	5.40098e-23	SERPINA3	serpin peptidase inhibitor, clade A (alpha-1 antiproteinase, antitrypsin), member 3	Extracellular Space	other
ENSMUSG00000001520	Nrip2	-1.20161	4.70189	108.854	1.74664e-25	5.47296e-23	NRIP2	nuclear receptor interacting protein 2	Nucleus	transcription regulator
ENSMUSG00000076609	Igkc	8.5939	8.00634	107.579	3.32454e-25	1.01501e-22	IGKC	immunoglobulin kappa constant	Extracellular Space	other
ENSMUSG00000022297	Fzd6	-1.57606	3.29597	105.999	7.37894e-25	2.19653e-22	FZD6	frizzled class receptor 6	Plasma Membrane	G-protein coupled receptor
ENSMUSG00000027332	Ivd	-0.887799	6.2724	102.991	3.36742e-24	9.77947e-22	IVD	isovaleryl-CoA dehydrogenase	Cytoplasm	enzyme
ENSMUSG00000050211	Pla2g4e	2.46735	5.01948	102.068	5.3642e-24	1.52075e-21	PLA2G4E	phospholipase A2, group IVE	Cytoplasm	enzyme
ENSMUSG00000021747	4930452B06Rik	-1.63638	3.07604	101.956	5.67584e-24	1.57168e-21	C3orf67	chromosome 3 open reading frame 67	Other	other
ENSMUSG00000058260	Serpina9	2.64793	3.03915	100.563	1.1469e-23	3.10368e-21	SERPINA9	serpin peptidase inhibitor, clade A (alpha-1 antiproteinase, antitrypsin), member 9	Extracellular Space	other
ENSMUSG00000041046	Ramp3	-1.44998	5.50018	100.071	1.47014e-23	3.88998e-21	RAMP3	receptor (G protein-coupled) activity modifying protein 3	Plasma Membrane	transporter	pramlintide
ENSMUSG00000057069	Ero1lb	-1.11852	4.58769	98.7507	2.86372e-23	7.30167e-21	ERO1LB	ERO1-like beta (S. cerevisiae)	Cytoplasm	enzyme
ENSMUSG00000026890	Lhx6	1.38289	4.41675	98.738	2.88216e-23	7.30167e-21	LHX6	LIM homeobox 6	Nucleus	transcription regulator
ENSMUSG00000021057	Akap5	1.71178	5.6576	98.4703	3.29934e-23	8.18441e-21	AKAP5	A kinase (PRKA) anchor protein 5	Plasma Membrane	other
ENSMUSG00000048240	Gng7	1.75757	7.7687	98.081	4.01608e-23	9.75908e-21	GNG7	guanine nucleotide binding protein (G protein), gamma 7	Plasma Membrane	enzyme
ENSMUSG00000095041	AC149090.1	1.68021	7.4547	95.3776	1.57321e-22	3.74645e-20	Pisd-ps3	phosphatidylserine decarboxylase, pseudogene 3	Other	other
ENSMUSG00000021478	Drd1a	2.48976	4.89292	95.1729	1.74467e-22	4.07328e-20	DRD1	dopamine receptor D1	Plasma Membrane	G-protein coupled receptor	carbidopa/entacapone/levodopa, iloperidone, asenapine, rotigotine, acetophenazine, zuclopenthixol, pipothiazine, carbidopa/levodopa, chloropromazine, flupenthixol, chlorprothixene, trifluoperazine, fluphenazine, pimozide, clozapine, haloperidol, fenoldopam, fluoxetine/olanzapine, fluphenazine decanoate, thiothixene, amitriptyline/perphenazine, haloperidol decanoate, trimethobenzamide, fluphenazin…
ENSMUSG00000064193	Gm4735	2.6656	1.93117	93.8759	3.35937e-22	7.69231e-20
ENSMUSG00000094685	LAMTOR3	3.93443	1.85558	92.7062	6.06634e-22	1.36287e-19	LAMTOR3	late endosomal/lysosomal adaptor, MAPK and MTOR activator 3	Cytoplasm	other
ENSMUSG00000054676	1600014C10Rik	-1.08981	5.08583	91.7176	9.99701e-22	2.20434e-19	C19orf12	chromosome 19 open reading frame 12	Other	other
ENSMUSG00000033006	Sox10	-0.958271	5.78991	91.0763	1.38234e-21	2.99264e-19	SOX10	SRY (sex determining region Y)-box 10	Nucleus	transcription regulator
ENSMUSG00000047844	Bex4	-1.20846	4.10041	90.924	1.49298e-21	3.17444e-19	BEX4	brain expressed, X-linked 4	Cytoplasm	other
ENSMUSG00000027428	Rbbp9	-1.09293	4.51082	90.7468	1.63288e-21	3.411e-19	RBBP9	retinoblastoma binding protein 9	Nucleus	other
ENSMUSG00000063953	Amd2	3.14346	2.40662	90.7041	1.6685e-21	3.42531e-19	AMD1	adenosylmethionine decarboxylase 1	Cytoplasm	enzyme
ENSMUSG00000095079	AC160982.1	9.0134	4.92171	90.6468	1.71748e-21	3.4661e-19	IGHA1	immunoglobulin heavy constant alpha 1	Extracellular Space	other
ENSMUSG00000055945	Prr18	-0.801092	6.26496	90.0543	2.31716e-21	4.5984e-19	PRR18	proline rich 18	Other	other
ENSMUSG00000076612	Ighg2c	9.21579	5.7973	89.4486	3.1471e-21	6.14304e-19	Ighg2c	immunoglobulin heavy constant gamma 2C	Extracellular Space	other
ENSMUSG00000062006	Rpl34	-0.906174	6.36567	88.6692	4.66665e-21	8.96223e-19	Rpl34 (includes others)	ribosomal protein L34	Cytoplasm	other
ENSMUSG00000091957	Gm8841	2.67825	3.45208	87.558	8.18427e-21	1.54683e-18	Gm33443	predicted gene, 33443	Other	other
ENSMUSG00000048583	Igf2	1.8489	6.53763	86.9142	1.1333e-20	2.07604e-18	IGF2	insulin-like growth factor 2	Extracellular Space	growth factor	BI 836845
ENSMUSG00000015090	Ptgds	1.31496	9.58014	84.8561	3.20894e-20	5.78922e-18	PTGDS	prostaglandin D2 synthase 21kDa (brain)	Cytoplasm	enzyme
ENSMUSG00000030930	Chst15	1.41856	4.61552	84.794	3.3112e-20	5.88454e-18	CHST15	carbohydrate (N-acetylgalactosamine 4-sulfate 6-O) sulfotransferase 15	Plasma Membrane	enzyme
ENSMUSG00000048280	Zfp738	-1.37026	3.29958	84.5836	3.68306e-20	6.44915e-18	ZNF729	zinc finger protein 729	Other	other
ENSMUSG00000028999	Rint1	-1.29235	3.49297	84.2396	4.38298e-20	7.5635e-18	RINT1	RAD50 interactor 1	Nucleus	other
ENSMUSG00000027999	Pla2g12a	-1.24048	3.57937	83.1383	7.65083e-20	1.30141e-17	PLA2G12A	phospholipase A2, group XIIA	Other	enzyme
ENSMUSG00000050796	B3galt6	-1.22799	3.33715	79.4994	4.82382e-19	8.08976e-17	B3GALT6	UDP-Gal:betaGal beta 1,3-galactosyltransferase polypeptide 6	Cytoplasm	enzyme
ENSMUSG00000096225	Lhx8	1.85132	2.84161	78.4694	8.12451e-19	1.34359e-16	LHX8	LIM homeobox 8	Nucleus	transcription regulator
ENSMUSG00000036814	Slc6a20a	1.28767	4.49554	77.8224	1.12733e-18	1.83879e-16	SLC6A20	solute carrier family 6 (proline IMINO transporter), member 20	Plasma Membrane	transporter
ENSMUSG00000057719	Sh3rf2	3.43995	2.75117	77.3081	1.46268e-18	2.35354e-16	SH3RF2	SH3 domain containing ring finger 2	Extracellular Space	other
ENSMUSG00000032503	Arpp21	1.72772	7.76928	76.9093	1.7899e-18	2.84164e-16	ARPP21	cAMP-regulated phosphoprotein, 21kDa	Cytoplasm	other
ENSMUSG00000022621	Rabl2	-1.08524	4.37832	75.1248	4.41874e-18	6.85282e-16	RABL2A	RAB, member of RAS oncogene family-like 2A	Other	enzyme
ENSMUSG00000017491	Rarb	1.34985	4.28782	75.1191	4.43157e-18	6.85282e-16	RARB	retinoic acid receptor, beta	Nucleus	ligand-dependent nuclear receptor	etretinate, daunorubicin/tretinoin, idarubicin/tretinoin, doxorubicin/tretinoin, adapalene, isotretinoin, tazarotene, acitretin, tretinoin, tamibarotene, alitretinoin, fenretinide
ENSMUSG00000029022	Miip	-1.39552	3.17704	74.914	4.91669e-18	7.50552e-16	MIIP	migration and invasion inhibitory protein	Other	other
ENSMUSG00000068762	Gstm6	-1.16096	3.94435	74.8192	5.15847e-18	7.77492e-16	Gstm6	glutathione S-transferase, mu 6	Cytoplasm	enzyme
ENSMUSG00000068696	Gpr88	2.37447	6.63585	74.7332	5.38821e-18	8.01968e-16	GPR88	G protein-coupled receptor 88	Plasma Membrane	G-protein coupled receptor
ENSMUSG00000032064	Dixdc1	-0.719411	6.42654	74.3352	6.59165e-18	9.68973e-16	DIXDC1	DIX domain containing 1	Cytoplasm	other
ENSMUSG00000035726	Supt16h	0.803219	6.18335	73.984	7.87533e-18	1.14355e-15	SUPT16H	suppressor of Ty 16 homolog (S. cerevisiae)	Nucleus	transcription regulator
ENSMUSG00000045573	Penk	1.67923	7.98823	73.6509	9.323e-18	1.33746e-15	PENK	proenkephalin	Extracellular Space	other
ENSMUSG00000034898	Filip1	1.22512	4.15664	72.7339	1.48367e-17	2.1031e-15	FILIP1	filamin A interacting protein 1	Cytoplasm	other
ENSMUSG00000027427	Polr3f	-1.08183	4.01384	72.6807	1.52421e-17	2.13515e-15	POLR3F	polymerase (RNA) III (DNA directed) polypeptide F, 39 kDa	Nucleus	enzyme
ENSMUSG00000045471	Hcrt	-1.39801	4.23119	72.4303	1.73039e-17	2.39579e-15	HCRT	hypocretin (orexin) neuropeptide precursor	Extracellular Space	other
ENSMUSG00000025085	Ablim1	-0.840302	6.63937	72.3949	1.76166e-17	2.41104e-15	ABLIM1	actin binding LIM protein 1	Cytoplasm	other
ENSMUSG00000060371	Caln1	0.869932	7.19366	72.0828	2.06354e-17	2.79211e-15	CALN1	calneuron 1	Cytoplasm	other
ENSMUSG00000036306	Lzts1	1.2557	5.075	71.4658	2.82099e-17	3.77411e-15	LZTS1	leucine zipper, putative tumor suppressor 1	Nucleus	transcription regulator
ENSMUSG00000069206	Zfp874a	-1.29385	3.12004	71.4328	2.86865e-17	3.79522e-15	Zfp874a/Zfp874b	zinc finger protein 874b	Other	other
ENSMUSG00000021113	Snapc1	-1.13002	4.45473	71.3859	2.93767e-17	3.84383e-15	SNAPC1	small nuclear RNA activating complex, polypeptide 1, 43kDa	Nucleus	other
ENSMUSG00000018042	Cyb5r3	-0.727972	6.07107	71.3483	2.99422e-17	3.87523e-15	Cyb5r3	cytochrome b5 reductase 3	Other	enzyme
ENSMUSG00000028931	Kcnab2	-1.02332	7.78194	71.2081	3.21464e-17	4.11578e-15	KCNAB2	potassium channel, voltage gated subfamily A regulatory beta subunit 2	Plasma Membrane	ion channel
ENSMUSG00000023805	Synj2	-0.88093	5.93015	70.9656	3.63513e-17	4.60463e-15	SYNJ2	synaptojanin 2	Cytoplasm	phosphatase
ENSMUSG00000067149	Igj	5.78483	4.34474	70.2579	5.20376e-17	6.52223e-15	JCHAIN	joining chain of multimeric IgA and IgM	Extracellular Space	other
ENSMUSG00000048251	Bcl11b	1.8385	5.09122	69.8122	6.52269e-17	8.09018e-15	BCL11B	B-cell CLL/lymphoma 11B (zinc finger protein)	Nucleus	other
ENSMUSG00000021390	Ogn	2.03087	3.16581	69.0923	9.39613e-17	1.1534e-14	OGN	osteoglycin	Extracellular Space	growth factor
ENSMUSG00000078137	Ankrd63	2.64945	4.32375	68.8904	1.04088e-16	1.2519e-14	ANKRD63	ankyrin repeat domain 63	Other	other
ENSMUSG00000048537	Phldb1	-0.808677	7.09432	68.9046	1.03343e-16	1.2519e-14	PHLDB1	pleckstrin homology-like domain, family B, member 1	Cytoplasm	other
ENSMUSG00000033157	Abhd10	-0.944618	4.2276	68.8101	1.08415e-16	1.29089e-14	ABHD10	abhydrolase domain containing 10	Cytoplasm	enzyme
ENSMUSG00000061718	Ppp1r1b	2.33477	7.58293	67.957	1.67099e-16	1.96995e-14	PPP1R1B	protein phosphatase 1, regulatory (inhibitor) subunit 1B	Cytoplasm	phosphatase
ENSMUSG00000004945	Tmem242	-1.01796	4.88203	67.8556	1.75915e-16	2.05355e-14	TMEM242	transmembrane protein 242	Other	other
ENSMUSG00000027210	Meis2	1.03887	6.26292	67.36	2.26194e-16	2.61485e-14	MEIS2	Meis homeobox 2	Nucleus	transcription regulator
ENSMUSG00000052374	Actn2	1.43126	3.78237	67.2065	2.44507e-16	2.79937e-14	ACTN2	actinin, alpha 2	Nucleus	transcription regulator
ENSMUSG00000032018	Sc5d	-0.928285	5.52229	67.1418	2.52669e-16	2.86527e-14	SC5D	sterol-C5-desaturase	Cytoplasm	enzyme
ENSMUSG00000061897	Gm14292	3.99479	2.15375	66.937	2.80319e-16	3.11941e-14
ENSMUSG00000025885	Myo5b	1.41626	4.80352	66.795	3.01268e-16	3.32147e-14	MYO5B	myosin VB	Cytoplasm	enzyme
ENSMUSG00000060424	2610017I09Rik	1.42598	4.66175	66.754	3.07597e-16	3.36014e-14	Pantr1	POU domain, class 3, transcription factor 3 adjacent noncoding transcript 1	Other	other
ENSMUSG00000021750	Fam107a	-0.900119	7.33629	66.7307	3.11253e-16	3.36917e-14	FAM107A	family with sequence similarity 107, member A	Nucleus	other
ENSMUSG00000030108	Slc6a13	1.51104	3.46569	66.7011	3.15956e-16	3.38927e-14	SLC6A13	solute carrier family 6 (neurotransmitter transporter), member 13	Plasma Membrane	transporter	tiagabine
ENSMUSG00000022584	Ly6c2	4.59952	2.8062	66.1921	4.09054e-16	4.34875e-14	Ly6a (includes others)	lymphocyte antigen 6 complex, locus A	Plasma Membrane	other
ENSMUSG00000037254	Itih2	1.54087	2.79066	65.9194	4.69745e-16	4.94978e-14	ITIH2	inter-alpha-trypsin inhibitor heavy chain 2	Extracellular Space	other
ENSMUSG00000064179	Tnnt1	-1.25909	5.08698	65.649	5.38816e-16	5.62779e-14	TNNT1	troponin T type 1 (skeletal, slow)	Cytoplasm	other
ENSMUSG00000074968	Ano3	1.65133	5.81678	64.7392	8.54977e-16	8.85235e-14	ANO3	anoctamin 3	Plasma Membrane	transporter
ENSMUSG00000025278	Flnb	-1.2378	6.01343	64.6854	8.78633e-16	9.01887e-14	FLNB	filamin B, beta	Cytoplasm	other
ENSMUSG00000090486	BC035947	-1.3799	3.53535	64.1325	1.16325e-15	1.17544e-13	BC035947	cDNA sequence BC035947	Other	other
ENSMUSG00000041559	Fmod	2.00638	4.27205	64.1298	1.16488e-15	1.17544e-13	FMOD	fibromodulin	Extracellular Space	other
ENSMUSG00000020599	Rgs9	1.35815	5.72233	64.0495	1.21335e-15	1.21406e-13	RGS9	regulator of G-protein signaling 9	Cytoplasm	enzyme
ENSMUSG00000025504	Eps8l2	-1.18413	4.33611	63.9447	1.27963e-15	1.26972e-13	EPS8L2	EPS8-like 2	Cytoplasm	other
ENSMUSG00000022324	Matn2	1.25528	4.02887	63.7848	1.38779e-15	1.36566e-13	MATN2	matrilin 2	Extracellular Space	other
ENSMUSG00000007617	Homer1	1.24037	5.12621	63.6453	1.48961e-15	1.45384e-13	HOMER1	homer scaffolding protein 1	Plasma Membrane	other
ENSMUSG00000059857	Ntng1	-1.04164	7.0083	63.3291	1.74901e-15	1.69313e-13	NTNG1	netrin G1	Extracellular Space	other
ENSMUSG00000032221	Mns1	1.40245	3.12532	63.224	1.84486e-15	1.77151e-13	MNS1	meiosis-specific nuclear structural 1	Cytoplasm	other
ENSMUSG00000026259	Ngef	0.985216	6.78164	62.9716	2.09708e-15	1.9976e-13	NGEF	neuronal guanine nucleotide exchange factor	Cytoplasm	other
ENSMUSG00000007097	Atp1a2	-0.774779	10.3814	62.5771	2.56221e-15	2.42129e-13	ATP1A2	ATPase, Na+/K+ transporting, alpha 2 polypeptide	Plasma Membrane	transporter	digoxin, ethacrynic acid, perphenazine
ENSMUSG00000064367	mt-Nd5	-0.611925	12.2541	62.5204	2.63694e-15	2.47229e-13	MT-ND5	NADH dehydrogenase, subunit 5 (complex I)	Cytoplasm	enzyme
ENSMUSG00000021596	Mctp1	1.39065	5.07955	62.441	2.74552e-15	2.55397e-13	MCTP1	multiple C2 domains, transmembrane 1	Other	other
ENSMUSG00000031375	Bgn	1.16204	4.24426	62.2882	2.96691e-15	2.73852e-13	BGN	biglycan	Extracellular Space	other
ENSMUSG00000055447	Cd47	0.705461	6.73665	62.0499	3.34869e-15	3.04373e-13	CD47	CD47 molecule	Plasma Membrane	transmembrane receptor
ENSMUSG00000067724	Gbx1	1.67419	2.04374	62.0603	3.33103e-15	3.04373e-13	GBX1	gastrulation brain homeobox 1	Nucleus	transcription regulator
ENSMUSG00000028165	Cisd2	-0.863691	5.22972	61.5511	4.31399e-15	3.80494e-13	CISD2	CDGSH iron sulfur domain 2	Cytoplasm	other
ENSMUSG00000039661	Dusp26	-0.717383	6.74509	61.554	4.30762e-15	3.80494e-13	DUSP26	dual specificity phosphatase 26 (putative)	Cytoplasm	enzyme
ENSMUSG00000046922	Gpr6	1.88066	2.90605	61.5624	4.28936e-15	3.80494e-13	GPR6	G protein-coupled receptor 6	Plasma Membrane	G-protein coupled receptor
ENSMUSG00000053128	Rnf26	-1.06765	4.12555	61.4765	4.48059e-15	3.92282e-13	RNF26	ring finger protein 26	Other	other
ENSMUSG00000020253	Ppm1m	-0.920837	4.48337	61.279	4.95326e-15	4.305e-13	PPM1M	protein phosphatase, Mg2+/Mn2+ dependent, 1M	Nucleus	phosphatase
ENSMUSG00000021594	Srd5a1	-1.13651	3.15652	60.9675	5.8025e-15	5.00654e-13	SRD5A1	steroid-5-alpha-reductase, alpha polypeptide 1 (3-oxo-5 alpha-steroid delta 4-dehydrogenase alpha 1)	Cytoplasm	enzyme	dutasteride/tamsulosin, ethinyl estradiol/levonorgestrel, levonorgestrel, finasteride, dutasteride
ENSMUSG00000044352	Sowaha	1.56781	5.18496	60.8088	6.28948e-15	5.38769e-13	SOWAHA	sosondowah ankyrin repeat domain family member A	Other	other
ENSMUSG00000057455	Rit2	-0.852088	7.464	60.459	7.5128e-15	6.38964e-13	RIT2	Ras-like without CAAX 2	Plasma Membrane	enzyme
ENSMUSG00000032259	Drd2	1.19944	4.9907	60.0776	9.11886e-15	7.70059e-13	DRD2	dopamine receptor D2	Plasma Membrane	G-protein coupled receptor	paliperidone, risperidone, buspirone, carbidopa/entacapone/levodopa, bifeprunox, iloperidone, blonanserin, asenapine, pardoprunox, ocaperidone, abaperidone, methotrimeprazine, fluspirilene, SLV-314, cariprazine, rotigotine, acetophenazine, sultopride, zuclopenthixol, thioproperazine, lurasidone, opipramol, paliperidone palmitate, pipothiazine, carbidopa/levodopa, chloropromazine, domperidone, met…
ENSMUSG00000015852	Fcrls	-3.37682	3.17409	59.7787	1.06144e-14	8.90044e-13	Fcrls	Fc receptor-like S, scavenger receptor	Plasma Membrane	other
ENSMUSG00000040624	Plekhg1	-1.0236	6.78738	59.6797	1.11624e-14	9.29443e-13	PLEKHG1	pleckstrin homology domain containing, family G (with RhoGef domain) member 1	Extracellular Space	other
ENSMUSG00000021371	Ccdc90a	-1.15336	3.61387	59.5246	1.20777e-14	9.91788e-13	MCUR1	mitochondrial calcium uniporter regulator 1	Cytoplasm	other
ENSMUSG00000025372	Baiap2	1.36276	6.3099	59.3037	1.35119e-14	1.10196e-12	BAIAP2	BAI1-associated protein 2	Plasma Membrane	kinase
ENSMUSG00000042804	Gpr153	-0.924971	5.74173	59.1559	1.4566e-14	1.17984e-12	GPR153	G protein-coupled receptor 153	Plasma Membrane	G-protein coupled receptor
ENSMUSG00000021948	Prkcd	-1.27536	8.16616	59.1167	1.4859e-14	1.19545e-12	PRKCD	protein kinase C, delta	Cytoplasm	kinase	ingenol mebutate
ENSMUSG00000020178	Adora2a	2.80165	4.86267	59.0694	1.52209e-14	1.21635e-12	ADORA2A	adenosine A2a receptor	Plasma Membrane	G-protein coupled receptor	adenosine, istradefylline, dyphylline, aspirin/butalbital/caffeine, acetaminophen/caffeine/dihydrocodeine, acetaminophen/aspirin/caffeine, caffeine/ergotamine, aspirin/caffeine/propoxyphene, aspirin/butalbital/caffeine/codeine, aspirin/caffeine/dihydrocodeine, binodenoson, regadenoson, preladenant, caffeine/ethanol, SCH-412348, acetaminophen/butalbital/caffeine, aminophylline, aspirin/caffeine/or…
ENSMUSG00000063415	Cyp26b1	1.47067	3.12226	57.726	3.0129e-14	2.39164e-12	CYP26B1	cytochrome P450, family 26, subfamily B, polypeptide 1	Cytoplasm	enzyme
ENSMUSG00000025221	Kcnip2	1.59823	6.10759	57.6035	3.20659e-14	2.52854e-12	KCNIP2	Kv channel interacting protein 2	Cytoplasm	other
ENSMUSG00000074743	Thbd	1.09076	3.63206	57.3989	3.55797e-14	2.78716e-12	THBD	thrombomodulin	Plasma Membrane	transmembrane receptor
ENSMUSG00000081519	Gm13331	4.20909	2.05453	57.2927	3.75539e-14	2.92258e-12
ENSMUSG00000059412	Fxyd2	2.05363	2.57129	56.8172	4.78265e-14	3.69786e-12	Fxyd2	FXYD domain-containing ion transport regulator 2	Plasma Membrane	other
ENSMUSG00000023868	Pde10a	1.32732	7.0353	56.6276	5.26661e-14	4.04577e-12	PDE10A	phosphodiesterase 10A	Cytoplasm	enzyme	aspirin/dipyridamole/telmisartan, triflusal, dipyridamole, aspirin/dipyridamole
ENSMUSG00000042428	Mgat3	-0.738494	7.21764	56.4644	5.72251e-14	4.36781e-12	MGAT3	mannosyl (beta-1,4-)-glycoprotein beta-1,4-N-acetylglucosaminyltransferase	Cytoplasm	enzyme
ENSMUSG00000020956	6530401N04Rik	-1.11524	3.31806	56.2455	6.39638e-14	4.85107e-12	DTD2	D-tyrosyl-tRNA deacylase 2 (putative)	Other	other
ENSMUSG00000058076	Sdhc	-0.681479	6.38827	56.1906	6.57754e-14	4.95688e-12	SDHC	succinate dehydrogenase complex, subunit C, integral membrane protein, 15kDa	Cytoplasm	enzyme
ENSMUSG00000032500	Dclk3	1.07758	5.21215	55.8355	7.8797e-14	5.90086e-12	DCLK3	doublecortin-like kinase 3	Cytoplasm	kinase
ENSMUSG00000022231	Sema5a	-0.682892	6.36024	55.747	8.24236e-14	6.13386e-12	SEMA5A	sema domain, seven thrombospondin repeats (type 1 and type 1-like), transmembrane domain (TM) and short cytoplasmic domain, (semaphorin) 5A	Plasma Membrane	transmembrane receptor
ENSMUSG00000021360	Gcnt2	1.15354	4.14777	55.5121	9.28853e-14	6.86948e-12	GCNT2	glucosaminyl (N-acetyl) transferase 2, I-branching enzyme (I blood group)	Cytoplasm	enzyme
ENSMUSG00000024650	Slc22a6	2.055	2.51706	55.368	9.99496e-14	7.34629e-12	SLC22A6	solute carrier family 22 (organic anion transporter), member 6	Plasma Membrane	transporter	colchicine/probenecid, probenecid
ENSMUSG00000034342	Cbl	-0.912668	5.59919	55.3291	1.01951e-13	7.4474e-12	CBL	Cbl proto-oncogene, E3 ubiquitin protein ligase	Nucleus	transcription regulator
ENSMUSG00000066438	Plekhd1	-1.02839	3.96405	55.1567	1.11296e-13	8.08049e-12	PLEKHD1	pleckstrin homology domain containing, family D (with coiled-coil domains) member 1	Other	other
ENSMUSG00000037996	Slc24a2	-0.919296	8.57777	54.6849	1.41491e-13	1.02105e-11	SLC24A2	solute carrier family 24 (sodium/potassium/calcium exchanger), member 2	Plasma Membrane	transporter
ENSMUSG00000039936	Pik3cd	-0.88742	4.36603	54.5998	1.47747e-13	1.05977e-11	PIK3CD	phosphatidylinositol-4,5-bisphosphate 3-kinase, catalytic subunit delta	Cytoplasm	kinase	SF 1126, PX-866, dactolisib, GDC-0941, buparlisib, XL147, idelalisib, idelalisib/rituximab
ENSMUSG00000027985	Lef1	-1.01481	4.53435	54.5511	1.51462e-13	1.07991e-11	LEF1	lymphoid enhancer-binding factor 1	Nucleus	transcription regulator
ENSMUSG00000032060	Cryab	-0.752517	6.88986	53.9908	2.01428e-13	1.42762e-11	CRYAB	crystallin, alpha B	Nucleus	other
ENSMUSG00000082536	Gm13456	3.61149	4.50305	53.6282	2.42259e-13	1.70685e-11	Gm6548	eukaryotic translation elongation factor 1 alpha 1 pseudogene	Other	other
ENSMUSG00000050315	Synpo2	-1.02981	6.33298	53.4951	2.59233e-13	1.8157e-11	SYNPO2	synaptopodin 2	Cytoplasm	other
ENSMUSG00000040370	Lyrm5	-0.815884	4.64896	53.3444	2.79904e-13	1.94902e-11	LYRM5	LYR motif containing 5	Cytoplasm	other
ENSMUSG00000050071	Bex1	-0.733984	6.13394	53.3082	2.85118e-13	1.97378e-11	Bex1	brain expressed gene 1	Other	other
ENSMUSG00000024008	Cpne5	0.853519	5.93622	53.1226	3.13359e-13	2.15674e-11	CPNE5	copine V	Plasma Membrane	other
ENSMUSG00000037579	Kcnh3	2.17923	4.0969	53.0618	3.23212e-13	2.21178e-11	KCNH3	potassium channel, voltage gated eag related subfamily H, member 3	Plasma Membrane	ion channel
ENSMUSG00000072704	2700089E24Rik	-0.618272	6.57003	52.9814	3.36728e-13	2.29109e-11	SMIM10L1	small integral membrane protein 10 like 1	Other	other
ENSMUSG00000030621	Me3	1.13073	5.18465	52.8651	3.57265e-13	2.41702e-11	ME3	malic enzyme 3, NADP(+)-dependent, mitochondrial	Cytoplasm	enzyme
ENSMUSG00000034064	Poglut1	-0.682352	5.84465	52.5975	4.0941e-13	2.75415e-11	POGLUT1	protein O-glucosyltransferase 1	Extracellular Space	enzyme
ENSMUSG00000026043	Col3a1	1.46814	2.3074	52.2258	4.94723e-13	3.30936e-11	COL3A1	collagen, type III, alpha 1	Extracellular Space	other	collagenase clostridium histolyticum
ENSMUSG00000038764	Ptpn3	-0.902825	6.34646	51.9842	5.59497e-13	3.72175e-11	PTPN3	protein tyrosine phosphatase, non-receptor type 3	Cytoplasm	phosphatase
ENSMUSG00000050321	Neto1	1.16362	5.212	51.4782	7.2397e-13	4.78906e-11	NETO1	neuropilin (NRP) and tolloid (TLL)-like 1	Extracellular Space	other
ENSMUSG00000024883	Rin1	1.96149	4.17118	51.3252	7.82627e-13	5.14848e-11	RIN1	Ras and Rab interactor 1	Cytoplasm	other
ENSMUSG00000031654	Cbln1	-0.746087	6.45538	51.1375	8.61161e-13	5.63398e-11	CBLN1	cerebellin 1 precursor	Cytoplasm	other
ENSMUSG00000041460	Cacna2d4	-1.39168	3.17324	50.989	9.28862e-13	6.03239e-11	CACNA2D4	calcium channel, voltage-dependent, alpha 2/delta subunit 4	Other	ion channel	pregabalin
ENSMUSG00000026475	Rgs16	-1.10819	5.90801	50.982	9.32191e-13	6.03239e-11	RGS16	regulator of G-protein signaling 16	Cytoplasm	other
ENSMUSG00000023945	Slc5a7	1.17894	4.28364	50.8701	9.86853e-13	6.3516e-11	SLC5A7	solute carrier family 5 (sodium/choline cotransporter), member 7	Plasma Membrane	transporter
ENSMUSG00000042700	Sipa1l1	0.909786	7.43653	50.8024	1.02151e-12	6.5393e-11	SIPA1L1	signal-induced proliferation-associated 1 like 1	Cytoplasm	other
ENSMUSG00000022799	Arhgap31	-0.858447	4.70768	50.7243	1.06295e-12	6.76822e-11	ARHGAP31	Rho GTPase activating protein 31	Cytoplasm	other
ENSMUSG00000028278	Rragd	0.727292	6.74279	50.6176	1.12236e-12	7.10846e-11	RRAGD	Ras-related GTP binding D	Cytoplasm	enzyme
ENSMUSG00000001300	Efnb2	0.981586	5.07478	50.4896	1.19796e-12	7.54712e-11	EFNB2	ephrin-B2	Plasma Membrane	other
ENSMUSG00000079056	Kcnip3	-0.711332	6.18384	50.282	1.33167e-12	8.34534e-11	KCNIP3	Kv channel interacting protein 3, calsenilin	Nucleus	transcription regulator
ENSMUSG00000050229	Pigm	-1.02033	3.29572	50.1108	1.45303e-12	9.05826e-11	PIGM	phosphatidylinositol glycan anchor biosynthesis, class M	Cytoplasm	enzyme
ENSMUSG00000070643	Sox13	-0.960146	3.77944	49.996	1.54063e-12	9.55428e-11	SOX13	SRY (sex determining region Y)-box 13	Nucleus	transcription regulator
ENSMUSG00000090063	Dlx6as1	1.52412	3.22613	49.8165	1.68819e-12	1.04152e-10	Dlx6os1	distal-less homeobox 6, opposite strand 1	Nucleus	other
ENSMUSG00000033147	Slc22a15	-1.09639	3.62458	49.3822	2.10651e-12	1.2929e-10	SLC22A15	solute carrier family 22, member 15	Other	transporter
ENSMUSG00000025188	Hps1	-1.25821	2.93827	49.175	2.34111e-12	1.42952e-10	HPS1	Hermansky-Pudlak syndrome 1	Cytoplasm	other
ENSMUSG00000021476	Habp4	-0.692096	7.80667	48.9798	2.58606e-12	1.57103e-10	HABP4	hyaluronan binding protein 4	Cytoplasm	other
ENSMUSG00000038034	Igsf8	-0.67228	6.98801	48.8474	2.76671e-12	1.67224e-10	IGSF8	immunoglobulin superfamily, member 8	Plasma Membrane	other
ENSMUSG00000025240	Sacm1l	-0.679791	6.57148	48.7877	2.8523e-12	1.71527e-10	SACM1L	SAC1 suppressor of actin mutations 1-like (yeast)	Cytoplasm	phosphatase
ENSMUSG00000033705	Stard9	-1.1328	4.51217	48.6349	3.08327e-12	1.84485e-10	STARD9	StAR-related lipid transfer (START) domain containing 9	Cytoplasm	other
ENSMUSG00000054728	Phactr1	0.935892	7.96034	48.5827	3.16657e-12	1.87584e-10	PHACTR1	phosphatase and actin regulator 1	Cytoplasm	other
ENSMUSG00000029843	Slc13a4	2.16864	3.59345	48.5894	3.1557e-12	1.87584e-10	SLC13A4	solute carrier family 13 (sodium/sulfate symporter), member 4	Plasma Membrane	transporter
ENSMUSG00000039004	Bmp6	1.33565	3.10592	48.0752	4.10179e-12	2.41782e-10	BMP6	bone morphogenetic protein 6	Extracellular Space	growth factor
ENSMUSG00000031548	Sfrp1	1.18054	3.5361	48.0652	4.12273e-12	2.41819e-10	SFRP1	secreted frizzled-related protein 1	Plasma Membrane	transmembrane receptor
ENSMUSG00000026527	Rgs7	-0.618015	6.2013	48.0473	4.16059e-12	2.42844e-10	RGS7	regulator of G-protein signaling 7	Cytoplasm	enzyme
ENSMUSG00000036095	Dgkb	0.749755	6.72503	47.8229	4.66511e-12	2.70963e-10	DGKB	diacylglycerol kinase, beta 90kDa	Cytoplasm	kinase
ENSMUSG00000026675	Hsd17b7	-0.999065	3.96488	47.7881	4.74863e-12	2.74475e-10	HSD17B7	hydroxysteroid (17-beta) dehydrogenase 7	Cytoplasm	enzyme
ENSMUSG00000041453	Rpl21	-0.751624	8.4859	47.7046	4.95526e-12	2.85035e-10	RPL21	ribosomal protein L21	Cytoplasm	other
ENSMUSG00000021303	Gng4	-0.670364	5.83946	47.6637	5.05967e-12	2.89642e-10	GNG4	guanine nucleotide binding protein (G protein), gamma 4	Plasma Membrane	enzyme
ENSMUSG00000019929	Dcn	1.01722	4.60842	47.5471	5.36976e-12	3.05922e-10	DCN	decorin	Extracellular Space	other
ENSMUSG00000048087	Gm4737	3.62302	3.0768	47.4899	5.52886e-12	3.13486e-10	LOC102643284	adenosylhomocysteinase pseudogene	Other	other
ENSMUSG00000095595	Fam177a	-0.654766	5.85578	47.4649	5.59986e-12	3.16008e-10	1700047I17Rik2/Fam177a	family with sequence similarity 177, member A	Other	other
ENSMUSG00000079470	Utp14b	-1.04932	3.33924	47.3753	5.86175e-12	3.29226e-10	UTP14C	UTP14, U3 small nucleolar ribonucleoprotein, homolog C (yeast)	Nucleus	other
ENSMUSG00000040495	Chrm4	1.55862	2.97973	46.9535	7.26926e-12	4.04494e-10	CHRM4	cholinergic receptor, muscarinic 4	Plasma Membrane	G-protein coupled receptor	fesoterodine, ABT-089, protoveratrine derivative, aclidinium, dextromethorphan/quinidine, umeclidinium, umeclidinium/vilanterol, atropine/edrophonium, cyclopentolate/phenylephrine, albuterol/ipratropium, trihexyphenidyl, carbamylcholine, methacholine, diphenhydramine, doxepin, quinidine, procyclidine, trospium, homatropine, dicyclomine, methantheline, orphenadrine, fluoxetine/olanzapine, doxacuri…
ENSMUSG00000044968	Napepld	-0.761879	4.68118	46.9533	7.26981e-12	4.04494e-10	NAPEPLD	N-acyl phosphatidylethanolamine phospholipase D	Cytoplasm	enzyme
ENSMUSG00000054889	Dsp	2.67352	2.6007	46.6603	8.44231e-12	4.67547e-10	DSP	desmoplakin	Plasma Membrane	other
ENSMUSG00000030653	Pde2a	0.982473	7.94585	46.5795	8.79779e-12	4.84978e-10	PDE2A	phosphodiesterase 2A, cGMP-stimulated	Cytoplasm	enzyme
ENSMUSG00000047786	Lix1	0.909505	5.57095	46.3479	9.90141e-12	5.433e-10	LIX1	Lix1 homolog (chicken)	Other	other
ENSMUSG00000050600	Zfp831	1.50389	3.3872	46.0853	1.13213e-11	6.1836e-10	ZNF831	zinc finger protein 831	Other	other
ENSMUSG00000038695	Josd2	-0.882316	5.11592	45.518	1.51246e-11	8.22324e-10	JOSD2	Josephin domain containing 2	Other	enzyme
ENSMUSG00000060579	Fhit	1.38285	2.48064	45.1836	1.79404e-11	9.70981e-10	FHIT	fragile histidine triad	Cytoplasm	enzyme
ENSMUSG00000040483	Xaf1	2.76077	5.29279	44.9192	2.05336e-11	1.1063e-09	XAF1	XIAP associated factor 1	Nucleus	other
ENSMUSG00000015377	Fam116b	-0.920757	5.8291	44.8069	2.17456e-11	1.16633e-09	DENND6B	DENN/MADD domain containing 6B	Other	other
ENSMUSG00000051177	Plcb1	0.681833	6.82541	44.6478	2.3586e-11	1.25937e-09	PLCB1	phospholipase C, beta 1 (phosphoinositide-specific)	Cytoplasm	enzyme
ENSMUSG00000002910	Arrdc2	-1.06562	2.87502	44.5385	2.49398e-11	1.32571e-09	ARRDC2	arrestin domain containing 2	Other	other
ENSMUSG00000066113	Adamtsl1	-0.932281	3.52432	44.4596	2.59665e-11	1.37415e-09	ADAMTSL1	ADAMTS-like 1	Extracellular Space	other
ENSMUSG00000048905	4930539E08Rik	1.12876	3.67891	44.2907	2.83054e-11	1.49129e-09	C6orf222	chromosome 6 open reading frame 222	Other	other
ENSMUSG00000059173	Pde1a	0.816675	6.38153	44.1538	3.03555e-11	1.59226e-09	PDE1A	phosphodiesterase 1A, calmodulin-dependent	Cytoplasm	enzyme
ENSMUSG00000010080	Epn3	-1.02482	3.66113	43.8429	3.55819e-11	1.85822e-09	EPN3	epsin 3	Cytoplasm	other
ENSMUSG00000026090	2010300C02Rik	1.36572	6.25228	43.7237	3.7816e-11	1.96511e-09	KIAA1211L	KIAA1211-like	Other	other
ENSMUSG00000032020	Ubash3b	-0.752281	5.33175	43.7163	3.79588e-11	1.96511e-09	UBASH3B	ubiquitin associated and SH3 domain containing B	Other	enzyme
ENSMUSG00000025911	Adhfe1	-0.88016	4.29707	43.6688	3.88924e-11	2.00473e-09	ADHFE1	alcohol dehydrogenase, iron containing, 1	Cytoplasm	enzyme
ENSMUSG00000045294	Insig1	-0.691951	6.57805	43.4152	4.42733e-11	2.27225e-09	INSIG1	insulin induced gene 1	Cytoplasm	other
ENSMUSG00000044933	Sstr3	-1.00841	3.35477	43.3264	4.63296e-11	2.36758e-09	SSTR3	somatostatin receptor 3	Plasma Membrane	G-protein coupled receptor	pasireotide, everolimus/pasireotide, octreotide
ENSMUSG00000086040	Wipf3	1.51377	6.28215	43.2552	4.80468e-11	2.44485e-09	WIPF3	WAS/WASL interacting protein family, member 3	Plasma Membrane	other
ENSMUSG00000023800	Tiam2	1.18285	4.31137	43.2064	4.92604e-11	2.49593e-09	TIAM2	T-cell lymphoma invasion and metastasis 2	Cytoplasm	enzyme
ENSMUSG00000045193	Cirbp	-0.564054	6.05197	43.1874	4.97397e-11	2.50954e-09	CIRBP	cold inducible RNA binding protein	Nucleus	translation regulator
ENSMUSG00000033960	9430020K01Rik	0.700552	6.39775	43.1649	5.03152e-11	2.52786e-09	KIAA1462	KIAA1462	Plasma Membrane	other
ENSMUSG00000034730	Bai1	-0.72611	7.44429	43.1537	5.06045e-11	2.53171e-09	ADGRB1	adhesion G protein-coupled receptor B1	Plasma Membrane	G-protein coupled receptor
ENSMUSG00000044167	Foxo1	0.876028	5.23712	42.8736	5.83936e-11	2.90917e-09	FOXO1	forkhead box O1	Nucleus	transcription regulator
ENSMUSG00000026193	Fn1	0.645735	6.01631	42.8173	6.0098e-11	2.98161e-09	FN1	fibronectin 1	Extracellular Space	enzyme	ocriplasmin, L19-IL2 monoclonal antibody-cytokine fusion protein
ENSMUSG00000028393	Alad	1.14621	5.04255	42.7631	6.17854e-11	3.05261e-09	ALAD	aminolevulinate dehydratase	Cytoplasm	enzyme	delta-aminolevulinic acid
ENSMUSG00000022793	B4galt4	-0.853685	3.98423	42.6692	6.48262e-11	3.18961e-09	B4GALT4	UDP-Gal:betaGlcNAc beta 1,4- galactosyltransferase, polypeptide 4	Cytoplasm	enzyme
ENSMUSG00000033417	Cacul1	-0.583984	5.994	42.0986	8.67869e-11	4.25256e-09	CACUL1	CDK2-associated, cullin domain 1	Other	other
ENSMUSG00000019997	Ctgf	1.27467	2.45342	42.0119	9.07217e-11	4.42715e-09	CTGF	connective tissue growth factor	Extracellular Space	growth factor	FG-3019
ENSMUSG00000010825	Grid2ip	-1.25021	3.00282	41.9391	9.4163e-11	4.57632e-09	GRID2IP	glutamate receptor, ionotropic, delta 2 (Grid2) interacting protein	Cytoplasm	other
ENSMUSG00000011171	Vipr2	-1.21657	3.38132	41.7638	1.02991e-10	4.98501e-09	VIPR2	vasoactive intestinal peptide receptor 2	Plasma Membrane	G-protein coupled receptor
ENSMUSG00000007656	Arpp19	0.786259	6.94684	41.6868	1.07129e-10	5.16433e-09	ARPP19	cAMP-regulated phosphoprotein, 19kDa	Cytoplasm	transporter
ENSMUSG00000015568	Lpl	1.7898	4.15222	41.6383	1.09822e-10	5.27278e-09	LPL	lipoprotein lipase	Cytoplasm	enzyme	atorvastatin/niacin, nicotinic acid/pioglitazone, nicotinic acid, tyloxapol, lovastatin/niacin
ENSMUSG00000026697	Myoc	1.18359	4.70008	41.5526	1.14744e-10	5.48698e-09	MYOC	myocilin, trabecular meshwork inducible glucocorticoid response	Cytoplasm	other
ENSMUSG00000013584	Aldh1a2	1.68313	3.40815	41.4555	1.20587e-10	5.74334e-09	ALDH1A2	aldehyde dehydrogenase 1 family, member A2	Cytoplasm	enzyme
ENSMUSG00000035964	Tmem59l	-0.646745	7.86905	41.399	1.24118e-10	5.88794e-09	TMEM59L	transmembrane protein 59-like	Cytoplasm	other
ENSMUSG00000027015	Cybrd1	1.11039	2.90153	41.3437	1.27683e-10	6.03301e-09	CYBRD1	cytochrome b reductase 1	Cytoplasm	enzyme
ENSMUSG00000062760	1810041L15Rik	-0.851663	7.1179	41.1893	1.38179e-10	6.50316e-09	KIAA1644	KIAA1644	Other	other
ENSMUSG00000030265	Kras	-0.618018	6.13011	40.9672	1.54806e-10	7.25699e-09	KRAS	Kirsten rat sarcoma viral oncogene homolog	Cytoplasm	enzyme
ENSMUSG00000025086	Trub1	-0.81499	4.27329	40.9399	1.56985e-10	7.33028e-09	TRUB1	TruB pseudouridine (psi) synthase family member 1	Other	enzyme
ENSMUSG00000026365	Cfh	0.80522	4.94292	40.8509	1.64301e-10	7.6419e-09	CFH	complement factor H	Extracellular Space	other
ENSMUSG00000060032	H2afj	-1.20616	2.42172	40.794	1.6915e-10	7.83686e-09	H2AFJ	H2A histone family, member J	Cytoplasm	other
ENSMUSG00000064351	mt-Co1	-0.266271	14.4406	40.7858	1.69865e-10	7.83945e-09	MT-CO1	cytochrome c oxidase subunit I	Cytoplasm	enzyme
ENSMUSG00000031523	Dlc1	-0.64798	5.83408	40.6403	1.82992e-10	8.38032e-09	DLC1	DLC1 Rho GTPase activating protein	Cytoplasm	other
ENSMUSG00000018822	Sfrp5	-1.01937	3.17626	40.6469	1.82378e-10	8.38032e-09	SFRP5	secreted frizzled-related protein 5	Plasma Membrane	transmembrane receptor
ENSMUSG00000070576	Mn1	0.771974	4.3258	40.5912	1.87652e-10	8.5608e-09	MN1	meningioma (disrupted in balanced translocation) 1	Nucleus	other
ENSMUSG00000041544	Ptchd2	-0.737791	4.46349	40.5008	1.96537e-10	8.93192e-09	PTCHD2	patched domain containing 2	Other	other
ENSMUSG00000074575	Kcng1	1.10512	3.80038	40.3193	2.15664e-10	9.76394e-09	KCNG1	potassium channel, voltage gated modifier subfamily G, member 1	Plasma Membrane	ion channel
ENSMUSG00000032373	Car12	2.22764	3.85527	40.1585	2.3417e-10	1.05616e-08	CA12	carbonic anhydrase XII	Plasma Membrane	enzyme	methazolamide, hydrochlorothiazide, acetazolamide, trichloromethiazide, chlorothiazide, chlorthalidone, benzthiazide, sulfacetamide, topiramate
ENSMUSG00000052026	Slc6a7	-0.559317	6.48313	40.1419	2.36168e-10	1.06115e-08	SLC6A7	solute carrier family 6 (neurotransmitter transporter), member 7	Plasma Membrane	other
ENSMUSG00000029994	Anxa4	1.3846	2.73531	39.5237	3.24104e-10	1.45079e-08	ANXA4	annexin A4	Plasma Membrane	other
ENSMUSG00000030717	Nupr1	1.31038	2.59319	39.488	3.30078e-10	1.472e-08	NUPR1	nuclear protein, transcriptional regulator, 1	Nucleus	transcription regulator
ENSMUSG00000020950	Foxg1	1.9382	3.66112	39.3758	3.496e-10	1.55324e-08	FOXG1	forkhead box G1	Nucleus	transcription regulator
ENSMUSG00000028072	Ntrk1	1.23508	2.48434	39.3522	3.53849e-10	1.56628e-08	NTRK1	neurotrophic tyrosine kinase, receptor, type 1	Plasma Membrane	kinase	regorafenib, TSR-011, RXDX-101, PLX7486
ENSMUSG00000037148	Arhgap10	1.41638	2.88098	39.3164	3.60396e-10	1.58305e-08	ARHGAP10	Rho GTPase activating protein 10	Cytoplasm	other
ENSMUSG00000063524	Eno1	-0.633322	9.24624	39.3082	3.61925e-10	1.58305e-08	ENO1	enolase 1, (alpha)	Cytoplasm	enzyme
ENSMUSG00000021461	Fancc	-0.956428	3.14072	39.3108	3.61434e-10	1.58305e-08	FANCC	Fanconi anemia, complementation group C	Nucleus	other
ENSMUSG00000022489	Pde1b	0.815547	8.238	39.3026	3.62956e-10	1.58305e-08	PDE1B	phosphodiesterase 1B, calmodulin-dependent	Cytoplasm	enzyme
ENSMUSG00000037206	Islr	1.60686	3.49236	39.2547	3.71977e-10	1.61647e-08	ISLR	immunoglobulin superfamily containing leucine-rich repeat	Extracellular Space	other
ENSMUSG00000059213	Ddn	2.20671	7.97227	39.2025	3.82048e-10	1.65161e-08	DDN	dendrin	Plasma Membrane	other
ENSMUSG00000053716	Dusp7	-0.724637	4.66976	39.1985	3.82837e-10	1.65161e-08	DUSP7	dual specificity phosphatase 7	Cytoplasm	phosphatase
ENSMUSG00000033083	Tbc1d4	-0.891491	3.84513	39.0331	4.16671e-10	1.79108e-08	TBC1D4	TBC1 domain family, member 4	Cytoplasm	other
ENSMUSG00000032067	Pts	-0.782914	4.19344	38.9833	4.27439e-10	1.83076e-08	PTS	6-pyruvoyltetrahydropterin synthase	Cytoplasm	enzyme
ENSMUSG00000021919	Chat	1.00366	3.63963	38.8612	4.5504e-10	1.94199e-08	CHAT	choline O-acetyltransferase	Nucleus	enzyme
ENSMUSG00000020732	Rab37	-0.933902	5.26319	38.7035	4.93312e-10	2.09781e-08	RAB37	RAB37, member RAS oncogene family	Cytoplasm	enzyme
ENSMUSG00000089810	Gm16536	-0.792831	4.00022	38.688	4.97263e-10	2.10709e-08	AI842136	expressed sequence AI842136	Other	other
ENSMUSG00000006412	Pfdn2	-0.504218	6.51041	38.6489	5.07327e-10	2.14211e-08	PFDN2	prefoldin subunit 2	Cytoplasm	other
ENSMUSG00000033730	Egr3	2.12951	2.37235	38.5657	5.29425e-10	2.22751e-08	EGR3	early growth response 3	Nucleus	transcription regulator
ENSMUSG00000027748	Trpc4	0.812601	4.13614	38.4042	5.7508e-10	2.41109e-08	TRPC4	transient receptor potential cation channel, subfamily C, member 4	Plasma Membrane	ion channel
ENSMUSG00000050541	Adra1b	-0.905438	4.28319	38.3359	5.95554e-10	2.48816e-08	ADRA1B	adrenoceptor alpha 1B	Plasma Membrane	G-protein coupled receptor	paliperidone, risperidone, antazoline/naphazoline, acetaminophen/clemastine/pseudoephedrine, articaine/epinephrine, bupivacaine/epinephrine, caffeine/ergotamine, acetaminophen/dexbrompheniramine/pseudoephedrine, dapiprazole, dexbrompheniramine/pseudoephedrine, chlorpheniramine/ibuprofen/pseudoephedrine, dipivefrin, cetirizine/pseudoephedrine, iloperidone, asenapine, epinephrine/prilocaine, epinep…
ENSMUSG00000090291	Lrrc10b	1.78489	3.84045	37.974	7.16946e-10	2.98485e-08	LRRC10B	leucine rich repeat containing 10B	Other	other
ENSMUSG00000036594	H2-Aa	5.58273	5.31378	37.9149	7.39001e-10	3.06595e-08	HLA-DQA1	major histocompatibility complex, class II, DQ alpha 1	Plasma Membrane	transmembrane receptor
ENSMUSG00000025370	Cdh9	1.35965	3.56756	37.7732	7.94663e-10	3.28543e-08	CDH9	cadherin 9, type 2 (T1-cadherin)	Plasma Membrane	other
ENSMUSG00000003617	Cp	0.836615	4.79127	37.7536	8.02682e-10	3.30711e-08	CP	ceruloplasmin (ferroxidase)	Extracellular Space	enzyme
ENSMUSG00000010086	Rnf112	-0.654055	7.54025	37.7342	8.10715e-10	3.32868e-08	RNF112	ring finger protein 112	Nucleus	transcription regulator
ENSMUSG00000025867	Cplx2	0.71693	9.30711	37.6452	8.48541e-10	3.47202e-08	CPLX2	complexin 2	Cytoplasm	other
ENSMUSG00000027270	Lamp5	1.20506	5.45455	37.3499	9.87256e-10	4.02577e-08	LAMP5	lysosomal-associated membrane protein family, member 5	Cytoplasm	other
ENSMUSG00000025475	Gpr123	-0.703919	6.61457	37.3352	9.94717e-10	4.04235e-08	ADGRA1	adhesion G protein-coupled receptor A1	Plasma Membrane	G-protein coupled receptor
ENSMUSG00000059355	BC056474	-0.675927	4.7569	37.2887	1.01873e-09	4.12066e-08
ENSMUSG00000054477	Kcnn2	0.702033	4.96837	37.2845	1.02091e-09	4.12066e-08	Kcnn2	potassium intermediate/small conductance calcium-activated channel, subfamily N, member 2	Plasma Membrane	ion channel
ENSMUSG00000004996	Mri1	-1.00887	2.90534	37.2502	1.03903e-09	4.17964e-08	MRI1	methylthioribose-1-phosphate isomerase 1	Cytoplasm	translation regulator
ENSMUSG00000045216	Hs6st1	-0.582332	6.01242	36.8508	1.27521e-09	5.11243e-08	HS6ST1	heparan sulfate 6-O-sulfotransferase 1	Plasma Membrane	enzyme
ENSMUSG00000020823	Sec14l1	0.710886	6.68858	36.8385	1.2833e-09	5.12761e-08	SEC14L1	SEC14-like 1 (S. cerevisiae)	Cytoplasm	transporter
ENSMUSG00000018566	Slc2a4	1.33971	2.6702	36.8129	1.30029e-09	5.17811e-08	SLC2A4	solute carrier family 2 (facilitated glucose transporter), member 4	Plasma Membrane	transporter
ENSMUSG00000024985	Tcf7l2	-0.954077	7.12518	36.7611	1.33527e-09	5.2997e-08	TCF7L2	transcription factor 7-like 2 (T-cell specific, HMG-box)	Nucleus	transcription regulator
ENSMUSG00000025658	Cnksr2	1.09433	5.82592	36.6814	1.39098e-09	5.48426e-08	CNKSR2	connector enhancer of kinase suppressor of Ras 2	Plasma Membrane	other
ENSMUSG00000038264	Sema7a	-0.607936	6.65648	36.6834	1.38956e-09	5.48426e-08	SEMA7A	semaphorin 7A, GPI membrane anchor (John Milton Hagen blood group)	Plasma Membrane	transmembrane receptor
ENSMUSG00000038422	Hdhd3	1.25007	3.26023	36.4857	1.53791e-09	6.04354e-08	HDHD3	haloacid dehalogenase-like hydrolase domain containing 3	Cytoplasm	enzyme
ENSMUSG00000041258	Zfp236	-0.785097	4.91414	36.3954	1.61082e-09	6.30922e-08	ZNF236	zinc finger protein 236	Nucleus	transcription regulator
ENSMUSG00000033060	Lmo7	0.985299	5.30348	36.3341	1.66233e-09	6.48964e-08	LMO7	LIM domain 7	Cytoplasm	enzyme
ENSMUSG00000027430	Dtd1	-0.600903	5.66468	36.2255	1.75754e-09	6.8389e-08	DTD1	D-tyrosyl-tRNA deacylase 1	Cytoplasm	enzyme
ENSMUSG00000042073	Abhd14b	-0.964238	3.7727	36.1864	1.79316e-09	6.94978e-08	ABHD14B	abhydrolase domain containing 14B	Cytoplasm	enzyme
ENSMUSG00000064293	Cntn4	-0.811082	5.45988	36.1815	1.79771e-09	6.94978e-08	CNTN4	contactin 4	Plasma Membrane	enzyme
ENSMUSG00000003746	Man1a	0.94217	4.85079	35.9036	2.07328e-09	7.98919e-08	MAN1A1	mannosidase, alpha, class 1A, member 1	Cytoplasm	enzyme
ENSMUSG00000048332	Lhfp	-0.739345	5.55427	35.8623	2.11769e-09	8.13397e-08	LHFP	lipoma HMGIC fusion partner	Other	other
ENSMUSG00000034472	Rasd2	0.738927	6.82052	35.8063	2.17941e-09	8.34411e-08	RASD2	RASD family, member 2	Cytoplasm	enzyme
ENSMUSG00000032238	Rora	-0.94937	7.02289	35.7776	2.21174e-09	8.44076e-08	RORA	RAR-related orphan receptor A	Nucleus	ligand-dependent nuclear receptor
ENSMUSG00000032174	Icam5	1.60764	4.98965	35.7278	2.26901e-09	8.63166e-08	ICAM5	intercellular adhesion molecule 5, telencephalin	Plasma Membrane	other
ENSMUSG00000051067	Lingo3	0.82939	4.33622	35.6786	2.32712e-09	8.82454e-08	LINGO3	leucine rich repeat and Ig domain containing 3	Other	other
ENSMUSG00000037234	Hook3	-0.719696	5.94776	35.6233	2.3941e-09	9.0497e-08	HOOK3	hook microtubule-tethering protein 3	Cytoplasm	other
ENSMUSG00000050965	Prkca	0.686171	6.65672	35.6157	2.40346e-09	9.05633e-08	PRKCA	protein kinase C, alpha	Cytoplasm	kinase	L-threo-safingol, ingenol mebutate
ENSMUSG00000071234	Tmem90a	0.87609	5.39966	35.5724	2.45744e-09	9.23053e-08	SYNDIG1L	synapse differentiation inducing 1-like	Cytoplasm	other
ENSMUSG00000000125	Wnt3	-0.985892	3.58029	35.5593	2.47399e-09	9.26347e-08	WNT3	wingless-type MMTV integration site family, member 3	Extracellular Space	other
ENSMUSG00000023809	Rps6ka2	-0.553928	6.01107	35.425	2.65068e-09	9.89393e-08	RPS6KA2	ribosomal protein S6 kinase, 90kDa, polypeptide 2	Nucleus	kinase
ENSMUSG00000030089	Slc41a3	-0.888472	3.75955	35.3396	2.7694e-09	1.03048e-07	SLC41A3	solute carrier family 41, member 3	Plasma Membrane	transporter
ENSMUSG00000025931	Paqr8	-0.6392	7.20325	35.3003	2.82584e-09	1.0482e-07	PAQR8	progestin and adipoQ receptor family member VIII	Plasma Membrane	other
ENSMUSG00000047507	Baiap3	-0.85872	7.91968	35.2051	2.96744e-09	1.09731e-07	BAIAP3	BAI1-associated protein 3	Extracellular Space	other
ENSMUSG00000069516	Lyz2	1.67659	4.3175	35.1822	3.00262e-09	1.10688e-07	LYZ	lysozyme	Extracellular Space	enzyme
ENSMUSG00000075391	Gm13443	3.99827	2.89744	35.0026	3.29261e-09	1.20887e-07
ENSMUSG00000068396	Rpl34-ps1	3.91171	4.00201	34.9985	3.29959e-09	1.20887e-07
ENSMUSG00000058600	Rpl30	-0.689926	7.12288	34.8969	3.47631e-09	1.26971e-07	RPL30	ribosomal protein L30	Cytoplasm	other
ENSMUSG00000017417	Plxdc1	-0.71454	5.23399	34.8467	3.56711e-09	1.29889e-07	PLXDC1	plexin domain containing 1	Plasma Membrane	other
ENSMUSG00000020467	Efemp1	0.951684	3.91118	34.8279	3.60174e-09	1.30352e-07	EFEMP1	EGF containing fibulin-like extracellular matrix protein 1	Extracellular Space	enzyme
ENSMUSG00000032563	Mrpl3	-0.650887	5.67444	34.6451	3.95635e-09	1.42752e-07	MRPL3	mitochondrial ribosomal protein L3	Cytoplasm	other
ENSMUSG00000020484	Xbp1	0.570568	6.78733	34.6389	3.96896e-09	1.42775e-07	XBP1	X-box binding protein 1	Nucleus	transcription regulator
ENSMUSG00000033066	Gas7	0.750741	7.58125	34.5848	4.08071e-09	1.46263e-07	GAS7	growth arrest-specific 7	Cytoplasm	transcription regulator
ENSMUSG00000034520	Gjc1	-0.890552	3.30973	34.5802	4.09051e-09	1.46263e-07	GJC1	gap junction protein, gamma 1, 45kDa	Plasma Membrane	ion channel
ENSMUSG00000007594	Hapln4	-0.533614	7.0327	34.5007	4.26088e-09	1.51899e-07	HAPLN4	hyaluronan and proteoglycan link protein 4	Extracellular Space	other
ENSMUSG00000021701	Plk2	0.894603	6.15796	34.4705	4.32764e-09	1.53818e-07	PLK2	polo-like kinase 2	Nucleus	kinase
ENSMUSG00000025035	Arl3	-0.547801	6.45842	34.2494	4.84822e-09	1.71809e-07	ARL3	ADP-ribosylation factor-like 3	Cytoplasm	enzyme
ENSMUSG00000000861	Bcl11a	0.931136	4.9906	34.151	5.09964e-09	1.79701e-07	BCL11A	B-cell CLL/lymphoma 11A (zinc finger protein)	Nucleus	transcription regulator
ENSMUSG00000000058	Cav2	-0.669827	4.25411	34.1505	5.10112e-09	1.79701e-07	CAV2	caveolin 2	Plasma Membrane	other
ENSMUSG00000041607	Mbp	-0.449085	12.443	34.0396	5.40025e-09	1.89678e-07	MBP	myelin basic protein	Extracellular Space	other
ENSMUSG00000026556	Vangl2	-0.655759	4.37858	34.031	5.42404e-09	1.89953e-07	VANGL2	VANGL planar cell polarity protein 2	Plasma Membrane	other
ENSMUSG00000060586	H2-Eb1	5.53462	5.55432	33.9197	5.74332e-09	2.00545e-07	HLA-DRB5	major histocompatibility complex, class II, DR beta 5	Plasma Membrane	transmembrane receptor
ENSMUSG00000036273	Lrrk2	0.833354	4.94508	33.9012	5.79816e-09	2.01867e-07	LRRK2	leucine-rich repeat kinase 2	Cytoplasm	kinase
ENSMUSG00000026158	Ogfrl1	-0.646195	6.93481	33.8089	6.0801e-09	2.11066e-07	OGFRL1	opioid growth factor receptor-like 1	Other	other
ENSMUSG00000039452	Snx22	-0.763825	3.68426	33.7323	6.32431e-09	2.18906e-07	SNX22	sorting nexin 22	Other	transporter
ENSMUSG00000057262	Gm10020	3.40834	1.93516	33.6195	6.70179e-09	2.30631e-07	Gm10020	ribosomal protein L15 pseudogene	Other	other
ENSMUSG00000086118	Gm14169	-1.06056	3.00403	33.6209	6.69703e-09	2.30631e-07	Gm14169	predicted gene 14169	Other	other
ENSMUSG00000045948	Mrps12	-1.03838	3.6088	33.5787	6.84396e-09	2.34844e-07	MRPS12	mitochondrial ribosomal protein S12	Cytoplasm	other
ENSMUSG00000030209	Grin2b	-0.717868	6.94203	33.5305	7.01564e-09	2.40044e-07	GRIN2B	glutamate receptor, ionotropic, N-methyl D-aspartate 2B	Plasma Membrane	ion channel	dextromethorphan/morphine, neramexane, bicifadine, delucemine, nebostinel, besonprodil, UK-240455, tenocyclidine, dextromethorphan/quinidine, donepezil/memantine, ketamine, felbamate, ifenprodil, memantine, orphenadrine, cycloserine, N-(2-indanyl)glycinamide, dextromethorphan, brompheniramine/dextromethorphan/pseudoephedrine, chlorpheniramine/dextromethorphan/phenylephrine, carbinoxamine/dextrome…
ENSMUSG00000044216	Kcnj4	1.5825	4.1575	33.4821	7.19247e-09	2.45389e-07	KCNJ4	potassium channel, inwardly rectifying subfamily J, member 4	Plasma Membrane	ion channel
ENSMUSG00000024990	Rbp4	1.44918	2.38028	33.4495	7.31376e-09	2.48814e-07	RBP4	retinol binding protein 4, plasma	Extracellular Space	transporter
ENSMUSG00000037492	Zmat4	-0.603073	6.70626	33.4235	7.41237e-09	2.5145e-07	ZMAT4	zinc finger, matrin-type 4	Nucleus	other
ENSMUSG00000040147	Maob	-0.658026	5.86824	33.3775	7.58954e-09	2.56729e-07	MAOB	monoamine oxidase B	Cytoplasm	enzyme	safinamide, ladostigil, rasagiline, MAO-B inhibitor, phentermine/topiramate, fenfluramine/phentermine, pargyline, methamphetamine, selegiline, dextroamphetamine, procainamide, tranylcypromine, phenelzine, isocarboxazid, phentermine, benzphetamine
ENSMUSG00000034796	Cpne7	-0.62126	6.87529	33.3666	7.63224e-09	2.57442e-07	CPNE7	copine VII	Cytoplasm	transporter
ENSMUSG00000001518	Itfg2	-0.644839	4.82948	33.3414	7.73183e-09	2.60065e-07	ITFG2	integrin alpha FG-GAP repeat containing 2	Other	other
ENSMUSG00000030077	Chl1	-0.622042	7.14708	33.2295	8.18967e-09	2.74689e-07	CHL1	cell adhesion molecule L1-like	Plasma Membrane	other
ENSMUSG00000001930	Vwf	0.816172	4.60655	33.1588	8.4931e-09	2.84066e-07	VWF	von Willebrand factor	Extracellular Space	other
ENSMUSG00000002032	Tmem25	-0.542357	6.09153	33.0039	9.19721e-09	3.06754e-07	TMEM25	transmembrane protein 25	Extracellular Space	other
ENSMUSG00000022861	Dgkg	0.804139	5.29509	32.9889	9.26848e-09	3.0775e-07	DGKG	diacylglycerol kinase, gamma 90kDa	Cytoplasm	kinase
ENSMUSG00000047415	Gpr68	-0.871047	3.5368	32.9814	9.3046e-09	3.0775e-07	GPR68	G protein-coupled receptor 68	Plasma Membrane	G-protein coupled receptor
ENSMUSG00000022797	Tfrc	-0.499136	6.5628	32.9822	9.30051e-09	3.0775e-07	TFRC	transferrin receptor	Plasma Membrane	transporter
ENSMUSG00000035439	Haus8	-0.797713	3.5735	32.9038	9.68362e-09	3.19398e-07	HAUS8	HAUS augmin-like complex, subunit 8	Cytoplasm	other
ENSMUSG00000080242	Gm15487	3.24878	4.8343	32.8763	9.82117e-09	3.23041e-07
ENSMUSG00000039629	Fam40b	0.967018	5.35592	32.7997	1.0216e-08	3.3418e-07	STRIP2	striatin interacting protein 2	Cytoplasm	other
ENSMUSG00000029769	Ccdc136	-0.67413	7.39732	32.7549	1.04543e-08	3.41039e-07	CCDC136	coiled-coil domain containing 136	Cytoplasm	other
ENSMUSG00000062563	Cys1	-1.04204	2.49504	32.5281	1.17483e-08	3.82204e-07	CYS1	cystin 1	Cytoplasm	other
ENSMUSG00000045318	Adra2c	1.07299	3.21913	32.1954	1.3942e-08	4.52336e-07	ADRA2C	adrenoceptor alpha 2C	Plasma Membrane	G-protein coupled receptor	paliperidone, risperidone, antazoline/naphazoline, acetaminophen/clemastine/pseudoephedrine, articaine/epinephrine, caffeine/ergotamine, acetaminophen/dexbrompheniramine/pseudoephedrine, dapiprazole, dexbrompheniramine/pseudoephedrine, chlorpheniramine/ibuprofen/pseudoephedrine, dipivefrin, cetirizine/pseudoephedrine, iloperidone, asenapine, epinephrine/prilocaine, epinephrine/lidocaine, myogane,…
ENSMUSG00000041771	Slc24a4	0.903785	3.62906	32.149	1.42788e-08	4.62003e-07	SLC24A4	solute carrier family 24 (sodium/potassium/calcium exchanger), member 4	Plasma Membrane	transporter
ENSMUSG00000063873	Slc24a3	-0.621265	7.83636	32.0746	1.48367e-08	4.78754e-07	SLC24A3	solute carrier family 24 (sodium/potassium/calcium exchanger), member 3	Plasma Membrane	transporter
ENSMUSG00000028033	Kcnq5	0.754947	5.2892	32.0244	1.5225e-08	4.89956e-07	KCNQ5	potassium channel, voltage gated KQT-like subfamily Q, member 5	Plasma Membrane	ion channel	ezogabine
ENSMUSG00000050511	Oprd1	1.00849	2.695	31.8829	1.63756e-08	5.25564e-07	OPRD1	opioid receptor, delta 1	Plasma Membrane	G-protein coupled receptor	aspirin/hydrocodone, aspirin/oxycodone, dihydrocodeine, aspirin/caffeine/propoxyphene, aspirin/butalbital/caffeine/codeine, dextromethorphan/morphine, morphine/naltrexone, buprenorphine/naloxone, acetaminophen/aspirin/codeine, hydrocodone/pseudoephedrine, chlorpheniramine/hydrocodone, naloxone/oxycodone, bupropion/naltrexone, hydrocodone/ibuprofen, acetaminophen/hydrocodone, acetaminophen/codeine…
ENSMUSG00000034845	Plvap	0.818041	3.79265	31.8196	1.69181e-08	5.41516e-07	PLVAP	plasmalemma vesicle associated protein	Plasma Membrane	other
ENSMUSG00000027175	Tcp11l1	0.831606	4.14208	31.754	1.74986e-08	5.58594e-07	TCP11L1	t-complex 11, testis-specific-like 1	Cytoplasm	other
ENSMUSG00000043456	Zfp536	-0.708221	3.99413	31.7218	1.77918e-08	5.66435e-07	ZNF536	zinc finger protein 536	Other	other
ENSMUSG00000049511	Htr1b	0.689832	4.43602	31.6664	1.83063e-08	5.81262e-07	HTR1B	5-hydroxytryptamine (serotonin) receptor 1B, G protein-coupled	Plasma Membrane	G-protein coupled receptor	caffeine/ergotamine, asenapine, donitriptan, naproxen/sumatriptan, sumatriptan, eletriptan, frovatriptan, almotriptan, fenfluramine, dihydroergotamine, ergotamine, naratriptan, zolmitriptan, rizatriptan
ENSMUSG00000062729	Ppox	-0.808044	4.28656	31.654	1.84232e-08	5.83418e-07	PPOX	protoporphyrinogen oxidase	Cytoplasm	enzyme
ENSMUSG00000022296	Baalc	-0.820217	4.39693	31.534	1.95979e-08	6.1897e-07	BAALC	brain and acute leukemia, cytoplasmic	Cytoplasm	other
ENSMUSG00000027296	Itpka	1.83376	3.89947	31.485	2.00986e-08	6.33106e-07	ITPKA	inositol-trisphosphate 3-kinase A	Cytoplasm	kinase
ENSMUSG00000006403	Adamts4	-0.734415	5.12337	31.3376	2.16839e-08	6.8124e-07	ADAMTS4	ADAM metallopeptidase with thrombospondin type 1 motif, 4	Extracellular Space	peptidase
ENSMUSG00000041577	Prelp	0.717092	5.14174	31.2685	2.24696e-08	7.04068e-07	PRELP	proline/arginine-rich end leucine-rich repeat protein	Extracellular Space	other
ENSMUSG00000058624	Gda	0.687581	6.85658	31.0093	2.56796e-08	8.02539e-07	GDA	guanine deaminase	Cytoplasm	enzyme
ENSMUSG00000040740	Slc25a34	-1.03035	2.6646	30.6989	3.01331e-08	9.39254e-07	SLC25A34	solute carrier family 25, member 34	Cytoplasm	other
ENSMUSG00000026482	Rgl1	0.521834	6.56662	30.6566	3.07976e-08	9.57459e-07	RGL1	ral guanine nucleotide dissociation stimulator-like 1	Cytoplasm	other
ENSMUSG00000041272	Tox	-0.633034	4.78199	30.648	3.09352e-08	9.59234e-07	TOX	thymocyte selection-associated high mobility group box	Nucleus	other
ENSMUSG00000019808	Adat2	1.06634	2.78539	30.5966	3.17646e-08	9.82391e-07	ADAT2	adenosine deaminase, tRNA-specific 2	Other	enzyme
ENSMUSG00000027603	Ggt7	-0.518211	6.74254	30.5277	3.29134e-08	1.01528e-06	GGT7	gamma-glutamyltransferase 7	Plasma Membrane	enzyme
ENSMUSG00000030208	Emp1	1.17865	2.1199	30.5155	3.31213e-08	1.01906e-06	EMP1	epithelial membrane protein 1	Plasma Membrane	other
ENSMUSG00000037568	Vash2	-0.940542	3.49856	30.3892	3.53498e-08	1.08482e-06	VASH2	vasohibin 2	Cytoplasm	other
ENSMUSG00000044712	Slc38a6	-0.797841	3.62941	30.3162	3.6705e-08	1.12351e-06	SLC38A6	solute carrier family 38, member 6	Other	transporter
ENSMUSG00000028266	Lmo4	0.825649	5.98454	30.2999	3.70145e-08	1.13008e-06	LMO4	LIM domain only 4	Nucleus	transcription regulator
ENSMUSG00000021670	Hmgcr	-0.502061	6.24841	30.2836	3.73278e-08	1.13673e-06	HMGCR	3-hydroxy-3-methylglutaryl-CoA reductase	Cytoplasm	enzyme	aspirin/pravastatin, ezetimibe/fluvastatin, atorvastatin/niacin, atorvastatin/ezetimibe, ezetimibe/rosuvastatin, simvastatin/sitagliptin, atorvastatin/choline fenofibrate, choline fenofibrate/simvastatin, fenofibrate/simvastatin, pitavastatin, statin, lovastatin/niacin, ezetimibe/simvastatin, amlodipine/atorvastatin, fluvastatin, cerivastatin, atorvastatin, pravastatin, simvastatin, lovastatin, m…
ENSMUSG00000038241	Cep250	-0.832804	5.13389	30.2548	3.78851e-08	1.15076e-06	CEP250	centrosomal protein 250kDa	Nucleus	other
ENSMUSG00000030067	Foxp1	0.636949	5.85051	30.2496	3.79878e-08	1.15094e-06	Foxp1	forkhead box P1	Nucleus	transcription regulator
ENSMUSG00000032131	Abcg4	-0.501646	6.21557	30.1854	3.92653e-08	1.18663e-06	ABCG4	ATP-binding cassette, sub-family G (WHITE), member 4	Plasma Membrane	transporter
ENSMUSG00000091512	Lamtor3	-0.631102	5.13187	30.0287	4.25691e-08	1.28322e-06	LAMTOR3	late endosomal/lysosomal adaptor, MAPK and MTOR activator 3	Cytoplasm	other
ENSMUSG00000064246	Chi3l1	0.681814	5.0046	29.9742	4.37826e-08	1.31646e-06	CHI3L1	chitinase 3-like 1 (cartilage glycoprotein-39)	Extracellular Space	enzyme
ENSMUSG00000020644	Id2	-0.636557	5.7436	29.9586	4.41374e-08	1.32379e-06	ID2	inhibitor of DNA binding 2, dominant negative helix-loop-helix protein	Nucleus	transcription regulator
ENSMUSG00000035681	Kcnc2	-0.611501	7.19576	29.9226	4.49631e-08	1.34516e-06	KCNC2	potassium channel, voltage gated Shaw related subfamily C, member 2	Plasma Membrane	ion channel	dalfampridine
ENSMUSG00000024610	Cd74	6.30529	7.35522	29.7102	5.01708e-08	1.4972e-06	CD74	CD74 molecule, major histocompatibility complex, class II invariant chain	Plasma Membrane	transmembrane receptor	milatuzumab
ENSMUSG00000037679	Inf2	0.628537	6.25601	29.6267	5.23776e-08	1.55915e-06	INF2	inverted formin, FH2 and WH2 domain containing	Cytoplasm	other
ENSMUSG00000066129	Kndc1	-0.588379	7.70259	29.5423	5.47082e-08	1.62447e-06	KNDC1	kinase non-catalytic C-lobe domain (KIND) containing 1	Plasma Membrane	other
ENSMUSG00000029754	Dlx6	0.908824	3.71306	29.5245	5.52138e-08	1.6354e-06	DLX6	distal-less homeobox 6	Nucleus	transcription regulator
ENSMUSG00000030835	Nomo1	-0.522373	7.04502	29.4392	5.76978e-08	1.70473e-06	NOMO1 (includes others)	NODAL modulator 1	Plasma Membrane	other
ENSMUSG00000020932	Gfap	1.1389	8.13361	29.3864	5.92932e-08	1.74753e-06	GFAP	glial fibrillary acidic protein	Cytoplasm	other
ENSMUSG00000031431	Tsc22d3	-0.460201	6.38721	29.3691	5.98239e-08	1.75882e-06	TSC22D3	TSC22 domain family, member 3	Nucleus	transcription regulator
ENSMUSG00000035105	Egln3	0.935034	3.13484	29.3088	6.17154e-08	1.80996e-06	EGLN3	egl-9 family hypoxia-inducible factor 3	Cytoplasm	enzyme
ENSMUSG00000033170	Card10	0.839287	4.01755	29.3024	6.19176e-08	1.81143e-06	CARD10	caspase recruitment domain family, member 10	Cytoplasm	other
ENSMUSG00000036006	Fam65b	0.559472	5.92923	29.2473	6.37065e-08	1.8592e-06	FAM65B	family with sequence similarity 65, member B	Cytoplasm	other
ENSMUSG00000003458	Ncstn	-0.512589	5.94942	29.1606	6.66202e-08	1.93948e-06	NCSTN	nicastrin	Plasma Membrane	peptidase
ENSMUSG00000052572	Dlg2	0.572567	7.13327	29.1204	6.80161e-08	1.97529e-06	DLG2	discs, large homolog 2 (Drosophila)	Plasma Membrane	kinase
ENSMUSG00000050473	Slc35d3	0.95728	2.92971	29.0925	6.90046e-08	1.99912e-06	SLC35D3	solute carrier family 35, member D3	Other	other
ENSMUSG00000030102	Itpr1	0.72561	7.99927	29.0268	7.13852e-08	2.06307e-06	ITPR1	inositol 1,4,5-trisphosphate receptor, type 1	Cytoplasm	ion channel
ENSMUSG00000025178	Pi4k2a	-0.451569	6.3594	28.9883	7.28163e-08	2.09426e-06	PI4K2A	phosphatidylinositol 4-kinase type 2 alpha	Cytoplasm	kinase
ENSMUSG00000047719	Ubiad1	0.688537	3.92059	28.9926	7.26554e-08	2.09426e-06	UBIAD1	UbiA prenyltransferase domain containing 1	Nucleus	enzyme
ENSMUSG00000059326	Csf2ra	-1.00442	3.14017	28.8532	7.80748e-08	2.24009e-06	CSF2RA	colony stimulating factor 2 receptor, alpha, low-affinity (granulocyte-macrophage)	Plasma Membrane	transmembrane receptor	sargramostim, mavrilimumab, EPO/sargramostim, rituximab/sargramostim
ENSMUSG00000032294	Pkm	-0.452687	10.5733	28.7357	8.29611e-08	2.37456e-06	PKM	pyruvate kinase, muscle	Cytoplasm	kinase
ENSMUSG00000061762	Tac1	0.6331	5.7853	28.7018	8.44257e-08	2.41069e-06	TAC1	tachykinin, precursor 1	Extracellular Space	other
ENSMUSG00000040125	Gpr26	0.477299	6.48165	28.6914	8.4879e-08	2.41783e-06	GPR26	G protein-coupled receptor 26	Plasma Membrane	G-protein coupled receptor
ENSMUSG00000032127	Vps11	-0.45597	6.52205	28.5898	8.9452e-08	2.54202e-06	VPS11	vacuolar protein sorting 11 homolog (S. cerevisiae)	Cytoplasm	transporter
ENSMUSG00000030043	Tacr1	0.653666	4.4819	28.5228	9.25997e-08	2.6252e-06	TACR1	tachykinin receptor 1	Plasma Membrane	G-protein coupled receptor	fosaprepitant dimeglumine, AV608, casopitant, SLV317, netupitant, netupitant/palonosetron, aprepitant
ENSMUSG00000023942	Slc29a1	-0.581656	5.49034	28.4593	9.5689e-08	2.70634e-06	SLC29A1	solute carrier family 29 (equilibrative nucleoside transporter), member 1	Plasma Membrane	transporter
ENSMUSG00000045871	Slitrk6	-1.05621	4.30134	28.4486	9.62202e-08	2.71491e-06	SLITRK6	SLIT and NTRK-like family, member 6	Plasma Membrane	other
ENSMUSG00000032773	Chrm1	1.43806	5.37898	28.3906	9.91463e-08	2.79086e-06	CHRM1	cholinergic receptor, muscarinic 1	Plasma Membrane	G-protein coupled receptor	fesoterodine, ABT-089, protoveratrine derivative, aclidinium, dextromethorphan/quinidine, umeclidinium, glycopyrrolate/indacaterol, umeclidinium/vilanterol, atropine/edrophonium, cyclopentolate/phenylephrine, albuterol/ipratropium, trihexyphenidyl, metoclopramide, ethopropazine, carbamylcholine, methacholine, succinylcholine, diphenhydramine, doxepin, quinidine, procyclidine, trospium, homatropin…
ENSMUSG00000059810	Rgs3	-0.606629	5.97547	28.3389	1.01832e-07	2.85969e-06	RGS3	regulator of G-protein signaling 3	Nucleus	other
ENSMUSG00000031600	Vps37a	-0.588543	5.2468	28.2703	1.05501e-07	2.95577e-06	VPS37A	vacuolar protein sorting 37 homolog A (S. cerevisiae)	Cytoplasm	other
ENSMUSG00000030711	Sult1a1	0.834294	3.18717	28.2543	1.06379e-07	2.97336e-06	Sult1a1	sulfotransferase family 1A, phenol-preferring, member 1	Cytoplasm	enzyme
ENSMUSG00000026418	Tnni1	-1.19394	2.81877	28.1973	1.09558e-07	3.05505e-06	TNNI1	troponin I type 1 (skeletal, slow)	Cytoplasm	other
ENSMUSG00000020589	Fam49a	0.54189	6.90289	28.0858	1.16057e-07	3.22871e-06	FAM49A	family with sequence similarity 49, member A	Other	other
ENSMUSG00000031610	Scrg1	0.68812	4.2386	28.0707	1.1696e-07	3.24626e-06	SCRG1	stimulator of chondrogenesis 1	Extracellular Space	other
ENSMUSG00000027849	Syt6	0.685658	5.54042	28.0562	1.17841e-07	3.26309e-06	SYT6	synaptotagmin VI	Cytoplasm	transporter
ENSMUSG00000059456	Ptk2b	1.22316	7.42045	28.0368	1.19033e-07	3.28845e-06	PTK2B	protein tyrosine kinase 2 beta	Cytoplasm	kinase
ENSMUSG00000022206	Npr3	1.11418	2.66047	28.0173	1.20237e-07	3.31404e-06	NPR3	natriuretic peptide receptor 3	Plasma Membrane	G-protein coupled receptor	nesiritide
ENSMUSG00000022096	Hr	-0.756613	5.03164	28.0102	1.20681e-07	3.31858e-06	HR	hair growth associated	Nucleus	transcription regulator
ENSMUSG00000027298	Tyro3	0.540047	6.59622	28.005	1.21e-07	3.31969e-06	TYRO3	TYRO3 protein tyrosine kinase	Plasma Membrane	kinase
ENSMUSG00000031906	Smpd3	0.60744	5.85361	27.9245	1.26145e-07	3.45291e-06	SMPD3	sphingomyelin phosphodiesterase 3, neutral membrane (neutral sphingomyelinase II)	Cytoplasm	enzyme
ENSMUSG00000026553	Copa	-0.545583	7.98122	27.8992	1.27802e-07	3.49024e-06	COPA	coatomer protein complex, subunit alpha	Cytoplasm	transporter
ENSMUSG00000022664	Slc35a5	-0.592437	5.21073	27.8517	1.30978e-07	3.56878e-06	SLC35A5	solute carrier family 35, member A5	Other	transporter
ENSMUSG00000049866	Arl4c	-0.431527	6.51718	27.7802	1.35912e-07	3.69477e-06	ARL4C	ADP-ribosylation factor-like 4C	Nucleus	enzyme
ENSMUSG00000020868	Xylt2	-0.671399	4.98801	27.7446	1.38437e-07	3.75482e-06	XYLT2	xylosyltransferase II	Other	enzyme
ENSMUSG00000022176	Rem2	1.01193	2.98587	27.6856	1.42724e-07	3.86231e-06	REM2	RAS (RAD and GEM)-like GTP binding 2	Plasma Membrane	enzyme
ENSMUSG00000028883	Sema3a	0.757287	3.34579	27.6562	1.44908e-07	3.91253e-06	SEMA3A	sema domain, immunoglobulin domain (Ig), short basic domain, secreted, (semaphorin) 3A	Extracellular Space	other
ENSMUSG00000030134	Rasgef1a	0.618305	7.32136	27.6044	1.48837e-07	4.00951e-06	RASGEF1A	RasGEF domain family, member 1A	Other	other
ENSMUSG00000043987	Cep164	-0.787168	3.69166	27.5948	1.49584e-07	4.02054e-06	CEP164	centrosomal protein 164kDa	Cytoplasm	other
ENSMUSG00000046321	Hs3st2	0.880503	2.75214	27.5681	1.51661e-07	4.06719e-06	HS3ST2	heparan sulfate (glucosamine) 3-O-sulfotransferase 2	Cytoplasm	enzyme
ENSMUSG00000000168	Dlat	-0.419167	6.41525	27.5559	1.52621e-07	4.08373e-06	DLAT	dihydrolipoamide S-acetyltransferase	Cytoplasm	enzyme
ENSMUSG00000051735	Rinl	1.27618	2.31243	27.529	1.5476e-07	4.13168e-06	RINL	Ras and Rab interactor-like	Other	other
ENSMUSG00000002846	Timmdc1	-0.778467	3.8065	27.513	1.56039e-07	4.15649e-06	TIMMDC1	translocase of inner mitochondrial membrane domain containing 1	Cytoplasm	other
ENSMUSG00000018486	Wnt9b	-1.02331	2.86072	27.4551	1.60786e-07	4.27339e-06	WNT9B	wingless-type MMTV integration site family, member 9B	Extracellular Space	other
ENSMUSG00000055639	Dach1	0.926454	3.57878	27.4108	1.64507e-07	4.36256e-06	DACH1	dachshund family transcription factor 1	Nucleus	transcription regulator
ENSMUSG00000023274	Cd4	2.73201	2.88419	27.3437	1.70319e-07	4.50663e-06	CD4	CD4 molecule	Plasma Membrane	transmembrane receptor
ENSMUSG00000015656	Hspa8	-0.394335	10.7955	27.3046	1.73798e-07	4.58398e-06	HSPA8	heat shock 70kDa protein 8	Cytoplasm	enzyme
ENSMUSG00000005882	Uqcc	-0.552708	6.22133	27.3022	1.74012e-07	4.58398e-06	UQCC1	ubiquinol-cytochrome c reductase complex assembly factor 1	Cytoplasm	other
ENSMUSG00000015766	Eps8	-0.681863	5.50499	27.2489	1.78881e-07	4.70185e-06	EPS8	epidermal growth factor receptor pathway substrate 8	Plasma Membrane	peptidase
ENSMUSG00000025170	Rab40b	0.967411	3.47556	27.2011	1.83351e-07	4.80871e-06	RAB40B	RAB40B, member RAS oncogene family	Plasma Membrane	enzyme
ENSMUSG00000039474	Wfs1	0.696704	6.65468	27.0939	1.9381e-07	5.07185e-06	WFS1	Wolfram syndrome 1 (wolframin)	Cytoplasm	enzyme
ENSMUSG00000028434	Epb4.1l4b	-0.66915	5.95402	27.0733	1.9588e-07	5.11479e-06	EPB41L4B	erythrocyte membrane protein band 4.1 like 4B	Other	transporter
ENSMUSG00000037805	Rpl10a	0.603803	7.47252	27.0498	1.98285e-07	5.16625e-06	RPL10A	ribosomal protein L10a	Nucleus	other
ENSMUSG00000031167	Rbm3	-0.723094	5.96858	27.0213	2.01223e-07	5.23135e-06	RBM3	RNA binding motif (RNP1, RRM) protein 3	Cytoplasm	other
ENSMUSG00000002345	2310045N01Rik	-0.620862	4.51247	26.8627	2.18435e-07	5.66647e-06
ENSMUSG00000022197	Pdzd2	0.7155	5.49796	26.7712	2.29026e-07	5.92828e-06	PDZD2	PDZ domain containing 2	Plasma Membrane	other
ENSMUSG00000034488	Edil3	-0.602082	7.66492	26.7357	2.33267e-07	6.02498e-06	EDIL3	EGF-like repeats and discoidin I-like domains 3	Extracellular Space	other
ENSMUSG00000022636	Alcam	0.501895	7.33272	26.7281	2.34191e-07	6.03086e-06	ALCAM	activated leukocyte cell adhesion molecule	Plasma Membrane	other
ENSMUSG00000033460	Armcx1	-0.43969	6.42036	26.7255	2.34508e-07	6.03086e-06	ARMCX1	armadillo repeat containing, X-linked 1	Other	other
ENSMUSG00000052566	Hook2	-0.779477	3.19074	26.7157	2.35693e-07	6.04828e-06	HOOK2	hook microtubule-tethering protein 2	Cytoplasm	other
ENSMUSG00000041992	Rapgef5	0.672242	5.24246	26.5975	2.50568e-07	6.41617e-06	RAPGEF5	Rap guanine nucleotide exchange factor (GEF) 5	Nucleus	other
ENSMUSG00000074733	5830428H23Rik	-0.805063	4.67406	26.526	2.60019e-07	6.64388e-06	5830428H23Rik	RIKEN cDNA 5830428H23 gene	Other	other
ENSMUSG00000020889	Nr1d1	-0.487725	6.58892	26.4766	2.66747e-07	6.8012e-06	NR1D1	nuclear receptor subfamily 1, group D, member 1	Nucleus	ligand-dependent nuclear receptor
ENSMUSG00000046093	Hpcal4	0.678031	8.69755	26.437	2.72271e-07	6.92719e-06	HPCAL4	hippocalcin like 4	Other	transporter
ENSMUSG00000036120	Rfxank	-0.589415	4.21441	26.3974	2.77917e-07	7.05579e-06	RFXANK	regulatory factor X-associated ankyrin-containing protein	Nucleus	transcription regulator
ENSMUSG00000032908	Sgpp2	-0.57748	5.55689	26.2596	2.9847e-07	7.56145e-06	SGPP2	sphingosine-1-phosphate phosphatase 2	Cytoplasm	phosphatase
ENSMUSG00000026347	Tmem163	-0.707602	5.57132	26.1935	3.08858e-07	7.80801e-06	TMEM163	transmembrane protein 163	Cytoplasm	other
ENSMUSG00000022342	Kcnv1	1.28282	3.22044	26.1719	3.12327e-07	7.86679e-06	KCNV1	potassium channel, voltage gated modifier subfamily V, member 1	Plasma Membrane	ion channel
ENSMUSG00000022180	Slc7a8	-0.528154	5.76236	26.1708	3.12505e-07	7.86679e-06	SLC7A8	solute carrier family 7 (amino acid transporter light chain, L system), member 8	Plasma Membrane	transporter
ENSMUSG00000008318	Relt	-0.652534	5.0655	26.1341	3.18513e-07	8.00112e-06	RELT	RELT tumor necrosis factor receptor	Plasma Membrane	transmembrane receptor
ENSMUSG00000025245	Lztfl1	-0.580301	5.19994	26.078	3.27891e-07	8.21936e-06	LZTFL1	leucine zipper transcription factor-like 1	Cytoplasm	other
ENSMUSG00000060402	Chst8	-0.635597	4.49455	25.9298	3.54053e-07	8.85652e-06	CHST8	carbohydrate (N-acetylgalactosamine 4-0) sulfotransferase 8	Cytoplasm	enzyme
ENSMUSG00000049583	Grm5	0.503837	6.821	25.9239	3.55153e-07	8.86543e-06	GRM5	glutamate receptor, metabotropic 5	Plasma Membrane	G-protein coupled receptor	fasoracetam, acamprosate
ENSMUSG00000031932	Gpr83	0.716363	5.00285	25.873	3.64634e-07	9.08304e-06	GPR83	G protein-coupled receptor 83	Plasma Membrane	G-protein coupled receptor
ENSMUSG00000023224	Serping1	1.85966	4.20959	25.8504	3.68919e-07	9.17061e-06	SERPING1	serpin peptidase inhibitor, clade G (C1 inhibitor), member 1	Extracellular Space	other
ENSMUSG00000070000	Fcho1	0.598351	5.92084	25.8019	3.78324e-07	9.38479e-06	FCHO1	FCH domain only 1	Plasma Membrane	other
ENSMUSG00000086555	Gm13446	-0.860285	2.76405	25.7602	3.86583e-07	9.56975e-06	Gm13446	predicted gene 13446	Other	other
ENSMUSG00000020866	Cacna1g	-0.694853	6.72046	25.7255	3.93594e-07	9.72309e-06	CACNA1G	calcium channel, voltage-dependent, T type, alpha 1G subunit	Plasma Membrane	ion channel	cinnarizine, trimethadione, flunarizine, ethosuximide, mibefradil, zonisamide
ENSMUSG00000039065	Fam173b	-0.874837	2.65207	25.7145	3.95851e-07	9.74172e-06	FAM173B	family with sequence similarity 173, member B	Other	other
ENSMUSG00000033910	Gucy1a3	0.509199	6.32111	25.7138	3.95985e-07	9.74172e-06	GUCY1A3	guanylate cyclase 1, soluble, alpha 3	Cytoplasm	enzyme	nitroglycerin, isosorbide-5-mononitrate, isosorbide dinitrate, nitroprusside
ENSMUSG00000035397	Klf16	0.681621	4.55903	25.6918	4.00523e-07	9.83306e-06	Klf16	Kruppel-like factor 16	Nucleus	transcription regulator
ENSMUSG00000022090	Pdlim2	-1.24411	3.79346	25.665	4.06134e-07	9.95027e-06	PDLIM2	PDZ and LIM domain 2 (mystique)	Cytoplasm	other
ENSMUSG00000033316	Galnt9	-0.540609	5.63627	25.612	4.17428e-07	1.0193e-05	GALNT9	polypeptide N-acetylgalactosaminyltransferase 9	Cytoplasm	enzyme
ENSMUSG00000036915	Kirrel2	1.14335	2.02742	25.6105	4.17751e-07	1.0193e-05	KIRREL2	kin of IRRE like 2 (Drosophila)	Plasma Membrane	other
ENSMUSG00000048376	F2r	-0.681576	4.7503	25.5808	4.24247e-07	1.03303e-05	F2R	coagulation factor II (thrombin) receptor	Plasma Membrane	G-protein coupled receptor	chrysalin, vorapaxar, argatroban, bivalirudin
ENSMUSG00000020593	Lpin1	-0.590508	5.47202	25.5337	4.34723e-07	1.05638e-05	LPIN1	lipin 1	Nucleus	phosphatase
ENSMUSG00000055409	Nell1	-0.488509	6.74078	25.4179	4.6162e-07	1.11945e-05	NELL1	NEL-like 1 (chicken)	Extracellular Space	growth factor
ENSMUSG00000038910	Plcl2	0.505587	5.89438	25.4045	4.64829e-07	1.12494e-05	PLCL2	phospholipase C-like 2	Cytoplasm	enzyme
ENSMUSG00000003411	Rab3b	0.467541	6.08886	25.3806	4.70639e-07	1.13439e-05	RAB3B	RAB3B, member RAS oncogene family	Cytoplasm	enzyme
ENSMUSG00000061024	Rrs1	-0.627857	3.90125	25.3808	4.7058e-07	1.13439e-05	RRS1	RRS1 ribosome biogenesis regulator homolog (S. cerevisiae)	Nucleus	other
ENSMUSG00000059751	Gm9000	5.13125	5.59774	25.3642	4.74636e-07	1.14172e-05
ENSMUSG00000086606	Gm13205	-0.918455	3.2306	25.3434	4.79799e-07	1.15181e-05	Gm13205	predicted gene 13205	Other	other
ENSMUSG00000048644	Ctxn1	0.762024	6.95409	25.3213	4.85323e-07	1.16273e-05	CTXN1	cortexin 1	Other	other
ENSMUSG00000040097	Flywch1	-0.662265	7.61254	25.2665	4.99307e-07	1.19143e-05	FLYWCH1	FLYWCH-type zinc finger 1	Other	other
ENSMUSG00000039323	Igfbp2	0.723661	4.48528	25.269	4.9867e-07	1.19143e-05	IGFBP2	insulin-like growth factor binding protein 2, 36kDa	Extracellular Space	other
ENSMUSG00000031775	Pllp	-0.595751	6.57067	25.2375	5.0687e-07	1.20706e-05	PLLP	plasmolipin	Plasma Membrane	transporter
ENSMUSG00000039037	St6galnac5	0.608609	5.85026	25.2018	5.16336e-07	1.22715e-05	ST6GALNAC5	ST6 (alpha-N-acetyl-neuraminyl-2,3-beta-galactosyl-1,3)-N-acetylgalactosaminide alpha-2,6-sialyltransferase 5	Cytoplasm	enzyme
ENSMUSG00000041548	Hspb8	0.781916	4.52933	25.1881	5.20023e-07	1.23345e-05	HSPB8	heat shock 22kDa protein 8	Cytoplasm	kinase
ENSMUSG00000032172	Olfm2	-0.463532	6.18704	25.1741	5.23807e-07	1.23996e-05	OLFM2	olfactomedin 2	Cytoplasm	other
ENSMUSG00000021098	4930447C04Rik	-1.21697	3.15867	25.1231	5.37837e-07	1.26787e-05	C14orf39	chromosome 14 open reading frame 39	Extracellular Space	other
ENSMUSG00000004446	Bid	-0.766587	3.61161	25.1197	5.38794e-07	1.26787e-05	BID	BH3 interacting domain death agonist	Cytoplasm	other
ENSMUSG00000015149	Sirt2	-0.478486	7.31538	25.1211	5.38405e-07	1.26787e-05	SIRT2	sirtuin 2	Nucleus	transcription regulator
ENSMUSG00000050912	Tmem123	0.613908	4.76399	25.0999	5.44355e-07	1.27843e-05	TMEM123	transmembrane protein 123	Plasma Membrane	other
ENSMUSG00000029359	Tesc	1.05888	3.98343	25.059	5.5603e-07	1.30328e-05	TESC	tescalcin	Cytoplasm	other
ENSMUSG00000025823	Pdia4	0.535294	5.81632	25.0405	5.61399e-07	1.31328e-05	PDIA4	protein disulfide isomerase family A, member 4	Cytoplasm	enzyme
ENSMUSG00000015143	Actn1	0.647793	5.56407	24.9112	6.00341e-07	1.40162e-05	ACTN1	actinin, alpha 1	Cytoplasm	transcription regulator
ENSMUSG00000009630	Ppp2cb	-0.418554	6.79488	24.8914	6.06528e-07	1.41329e-05	PPP2CB	protein phosphatase 2, catalytic subunit, beta isozyme	Cytoplasm	phosphatase
ENSMUSG00000074892	B3galt5	-0.425498	6.31286	24.8362	6.24156e-07	1.4487e-05	B3GALT5	UDP-Gal:betaGlcNAc beta 1,3-galactosyltransferase, polypeptide 5	Cytoplasm	enzyme
ENSMUSG00000030905	Crym	2.30946	5.05871	24.7541	6.51306e-07	1.50877e-05	CRYM	crystallin, mu	Cytoplasm	enzyme
ENSMUSG00000046607	Hrk	0.907519	4.46216	24.6605	6.83706e-07	1.58076e-05	Hrk	harakiri, BCL2 interacting protein (contains only BH3 domain)	Cytoplasm	other
ENSMUSG00000090129	Olfr287	-1.97442	1.7465	24.5938	7.07787e-07	1.63326e-05	OR10AD1	olfactory receptor, family 10, subfamily AD, member 1	Plasma Membrane	G-protein coupled receptor
ENSMUSG00000040035	Disp2	-0.579972	9.38425	24.5797	7.12975e-07	1.64205e-05	DISP2	dispatched homolog 2 (Drosophila)	Plasma Membrane	other
ENSMUSG00000076617	Ighm	1.00959	4.99069	24.5611	7.19912e-07	1.65483e-05
ENSMUSG00000026463	Atp2b4	0.538289	7.36577	24.5492	7.2437e-07	1.66186e-05	ATP2B4	ATPase, Ca++ transporting, plasma membrane 4	Plasma Membrane	transporter
ENSMUSG00000008206	Lass4	-0.560357	6.07257	24.5396	7.27965e-07	1.6669e-05	CERS4	ceramide synthase 4	Cytoplasm	transcription regulator
ENSMUSG00000033007	Accn4	0.767611	4.38135	24.5022	7.4224e-07	1.69632e-05	ASIC4	acid sensing (proton gated) ion channel family member 4	Plasma Membrane	ion channel	amiloride, amiloride/hydrochlorothiazide
ENSMUSG00000025422	Agap2	0.675996	8.19119	24.4023	7.81743e-07	1.78318e-05	AGAP2	ArfGAP with GTPase domain, ankyrin repeat and PH domain 2	Nucleus	enzyme
ENSMUSG00000044667	D3Bwg0562e	0.614682	6.81321	24.3417	8.06727e-07	1.83665e-05	LPPR4	lipid phosphate phosphatase-related protein type 4	Plasma Membrane	phosphatase
ENSMUSG00000009376	Met	1.00376	2.29508	24.3299	8.11701e-07	1.84445e-05	MET	MET proto-oncogene, receptor tyrosine kinase	Plasma Membrane	kinase	crizotinib, tivantinib, cabozantinib, BMS 777607, capmatinib, onartuzumab, MGCD-265, cabozantinib/erlotinib, MSC2156119J, AMG 337, LY2875358, ARGX-111, SAR125844, volitinib, LY3164530
ENSMUSG00000034681	Rnps1	-0.51275	6.65354	24.2523	8.45063e-07	1.91471e-05	RNPS1	RNA binding protein S1, serine-rich domain	Nucleus	other
ENSMUSG00000021870	Slmap	0.450749	6.52431	24.2505	8.45838e-07	1.91471e-05	SLMAP	sarcolemma associated protein	Plasma Membrane	other
ENSMUSG00000022840	Adcy5	0.624236	8.11102	24.209	8.64294e-07	1.95278e-05	ADCY5	adenylate cyclase 5	Plasma Membrane	enzyme
ENSMUSG00000020015	Cdk17	0.525577	6.61266	24.197	8.69672e-07	1.96121e-05	CDK17	cyclin-dependent kinase 17	Cytoplasm	kinase
ENSMUSG00000059040	Gm5506	3.65928	5.11194	24.1891	8.7323e-07	1.96551e-05	ENO1	enolase 1, (alpha)	Cytoplasm	enzyme
ENSMUSG00000070939	Tgfbrap1	-0.523687	5.66668	24.1771	8.78722e-07	1.97414e-05	TGFBRAP1	transforming growth factor, beta receptor associated protein 1	Other	other
ENSMUSG00000070687	Htr1d	0.945286	2.26319	24.0786	9.24835e-07	2.07383e-05	HTR1D	5-hydroxytryptamine (serotonin) receptor 1D, G protein-coupled	Plasma Membrane	G-protein coupled receptor	caffeine/ergotamine, donitriptan, naproxen/sumatriptan, sumatriptan, eletriptan, frovatriptan, almotriptan, fenfluramine, ziprasidone, dihydroergotamine, ergotamine, naratriptan, zolmitriptan, rizatriptan
ENSMUSG00000030111	A2m	0.661467	3.94646	24.0617	9.33e-07	2.08428e-05	A2M	alpha-2-macroglobulin	Extracellular Space	transporter
ENSMUSG00000020660	Pomc	-1.38284	2.90702	24.0622	9.3273e-07	2.08428e-05	POMC	proopiomelanocortin	Extracellular Space	other
ENSMUSG00000091705	H2-Q2	-1.17148	2.62074	24.0007	9.63001e-07	2.14326e-05	HLA-A	major histocompatibility complex, class I, A	Plasma Membrane	other
ENSMUSG00000019577	Pdk4	0.676338	3.72311	24.0023	9.62197e-07	2.14326e-05	PDK4	pyruvate dehydrogenase kinase, isozyme 4	Cytoplasm	kinase
ENSMUSG00000034674	Tdg	-0.619619	4.3824	23.9508	9.88311e-07	2.19549e-05	TDG	thymine-DNA glycosylase	Nucleus	enzyme
ENSMUSG00000064345	mt-Nd2	-0.366023	12.2373	23.9079	1.01055e-06	2.24071e-05	MT-ND2	MTND2	Cytoplasm	enzyme
ENSMUSG00000032330	Cox7a2	-0.496779	6.69695	23.8703	1.03047e-06	2.28064e-05	COX7A2	cytochrome c oxidase subunit VIIa polypeptide 2 (liver)	Cytoplasm	enzyme
ENSMUSG00000038473	Nos1ap	-0.690721	4.74105	23.8127	1.06181e-06	2.34564e-05	Nos1ap	nitric oxide synthase 1 (neuronal) adaptor protein	Cytoplasm	other
ENSMUSG00000069171	Nr2f1	-0.559229	5.29622	23.8009	1.06831e-06	2.35562e-05	NR2F1	nuclear receptor subfamily 2, group F, member 1	Nucleus	ligand-dependent nuclear receptor
ENSMUSG00000003273	Car11	0.528091	6.21107	23.7767	1.08184e-06	2.38105e-05	CA11	carbonic anhydrase XI	Extracellular Space	enzyme
ENSMUSG00000063446	E130309F12Rik	0.637712	4.52373	23.7714	1.08485e-06	2.38327e-05	LPPR1	lipid phosphate phosphatase-related protein type 1	Other	other
ENSMUSG00000028785	Hpca	1.01459	8.07504	23.6987	1.12656e-06	2.47035e-05	HPCA	hippocalcin	Cytoplasm	other
ENSMUSG00000026728	Vim	0.757112	5.64145	23.6759	1.14004e-06	2.4953e-05	VIM	vimentin	Cytoplasm	other
ENSMUSG00000030500	Slc17a6	-0.753355	8.07179	23.6338	1.16521e-06	2.54105e-05	SLC17A6	solute carrier family 17 (vesicular glutamate transporter), member 6	Plasma Membrane	transporter
ENSMUSG00000046691	Chtf8	0.432824	6.11445	23.5668	1.20653e-06	2.62636e-05	CHTF8	CTF8, chromosome transmission fidelity factor 8 homolog (S. cerevisiae)	Cytoplasm	other
ENSMUSG00000043635	Adamts3	0.770166	3.33027	23.5551	1.21387e-06	2.6375e-05	ADAMTS3	ADAM metallopeptidase with thrombospondin type 1 motif, 3	Extracellular Space	peptidase
ENSMUSG00000071379	Hpcal1	-0.41849	6.48336	23.5451	1.22018e-06	2.64638e-05	HPCAL1	hippocalcin-like 1	Cytoplasm	other
ENSMUSG00000038555	Reep2	-0.451415	7.16211	23.5213	1.2354e-06	2.67452e-05	REEP2	receptor accessory protein 2	Plasma Membrane	other
ENSMUSG00000024810	Il33	-0.463616	6.93176	23.4894	1.25607e-06	2.71434e-05	IL33	interleukin 33	Extracellular Space	cytokine
ENSMUSG00000020014	Gm872	0.981195	4.16745	23.4778	1.26361e-06	2.72568e-05	CFAP54	cilia and flagella associated 54	Cytoplasm	other
ENSMUSG00000061859	Inadl	-0.647211	6.32761	23.4636	1.27302e-06	2.73606e-05	INADL	InaD-like (Drosophila)	Plasma Membrane	other
ENSMUSG00000020684	Rasl10b	0.512268	7.50477	23.4636	1.27299e-06	2.73606e-05	RASL10B	RAS-like, family 10, member B	Other	enzyme
ENSMUSG00000052087	Rgs14	1.07689	4.04432	23.3852	1.32594e-06	2.84467e-05	RGS14	regulator of G-protein signaling 14	Cytoplasm	other
ENSMUSG00000026278	Bok	-0.587133	5.08129	23.376	1.33229e-06	2.85315e-05	BOK	BCL2-related ovarian killer	Cytoplasm	other
ENSMUSG00000040649	Rimklb	-0.574942	5.19546	23.296	1.38885e-06	2.96895e-05	RIMKLB	ribosomal modification protein rimK-like family member B	Cytoplasm	other
ENSMUSG00000050164	Mchr1	0.72254	3.99105	23.1726	1.48095e-06	3.16015e-05	MCHR1	melanin-concentrating hormone receptor 1	Plasma Membrane	G-protein coupled receptor	SB 568849
ENSMUSG00000090626	Tex9	-0.675232	3.51865	23.1079	1.5316e-06	3.26239e-05	TEX9	testis expressed 9	Other	other
ENSMUSG00000020604	Arsg	-0.471571	5.78808	23.1	1.53792e-06	3.27001e-05	ARSG	arylsulfatase G	Cytoplasm	enzyme
ENSMUSG00000030092	Cntn6	-0.560428	4.75693	23.0797	1.55427e-06	3.29887e-05	CNTN6	contactin 6	Plasma Membrane	enzyme
ENSMUSG00000041695	Kcnj2	0.712458	4.06768	23.0585	1.57148e-06	3.3238e-05	KCNJ2	potassium channel, inwardly rectifying subfamily J, member 2	Plasma Membrane	ion channel	nicorandil, amiodarone
ENSMUSG00000019647	Sema6a	-0.487076	5.94143	23.0583	1.57159e-06	3.3238e-05	SEMA6A	sema domain, transmembrane domain (TM), and cytoplasmic domain, (semaphorin) 6A	Plasma Membrane	transmembrane receptor
ENSMUSG00000025421	Hdhd2	-0.398163	6.61729	23.0094	1.61212e-06	3.40346e-05	HDHD2	haloacid dehalogenase-like hydrolase domain containing 2	Cytoplasm	other
ENSMUSG00000087141	Plcxd2	-0.641117	6.86678	22.9987	1.62108e-06	3.41632e-05	PLCXD2	phosphatidylinositol-specific phospholipase C, X domain containing 2	Other	enzyme
ENSMUSG00000034486	Gbx2	-0.87438	3.329	22.9578	1.65594e-06	3.48362e-05	GBX2	gastrulation brain homeobox 2	Nucleus	transcription regulator
ENSMUSG00000017493	Igfbp4	0.965095	4.39989	22.9318	1.67851e-06	3.52488e-05	IGFBP4	insulin-like growth factor binding protein 4	Extracellular Space	other
ENSMUSG00000022947	Cbr3	1.18991	2.32401	22.9137	1.69439e-06	3.55196e-05	CBR3	carbonyl reductase 3	Cytoplasm	enzyme
ENSMUSG00000021482	1110018J18Rik	0.895805	2.51835	22.8899	1.71548e-06	3.58985e-05	AAED1	AhpC/TSA antioxidant enzyme domain containing 1	Other	other
ENSMUSG00000032193	Ldlr	-0.673602	5.30147	22.8555	1.74649e-06	3.64832e-05	LDLR	low density lipoprotein receptor	Plasma Membrane	transporter
ENSMUSG00000034248	Slc25a37	-0.888109	4.68945	22.8463	1.75483e-06	3.65932e-05	SLC25A37	solute carrier family 25 (mitochondrial iron transporter), member 37	Cytoplasm	other
ENSMUSG00000029073	Gltpd1	-0.529964	4.86166	22.8209	1.77825e-06	3.70169e-05	CPTP	ceramide-1-phosphate transfer protein	Cytoplasm	transporter
ENSMUSG00000035954	Dock4	0.559832	6.21592	22.7527	1.84245e-06	3.82864e-05	DOCK4	dedicator of cytokinesis 4	Plasma Membrane	other
ENSMUSG00000030605	Mfge8	0.438405	6.83477	22.7293	1.86503e-06	3.86879e-05	MFGE8	milk fat globule-EGF factor 8 protein	Extracellular Space	other
ENSMUSG00000045441	Gprin3	0.761243	4.02707	22.7006	1.89312e-06	3.92024e-05	GPRIN3	GPRIN family member 3	Other	other
ENSMUSG00000057715	A830018L16Rik	-0.59491	4.51145	22.6826	1.91087e-06	3.95012e-05	C8orf34	chromosome 8 open reading frame 34	Other	other
ENSMUSG00000037990	Sh3rf3	0.70241	3.78827	22.6636	1.92989e-06	3.98254e-05	SH3RF3	SH3 domain containing ring finger 3	Other	other
ENSMUSG00000047495	Dlgap2	0.820167	3.98801	22.6136	1.98078e-06	4.08048e-05	DLGAP2	discs, large (Drosophila) homolog-associated protein 2	Plasma Membrane	other
ENSMUSG00000058248	Kcnh1	0.628812	5.29793	22.5823	2.01335e-06	4.14041e-05	KCNH1	potassium channel, voltage gated eag related subfamily H, member 1	Plasma Membrane	ion channel
ENSMUSG00000021003	Galc	-0.548105	4.5218	22.5597	2.03709e-06	4.182e-05	GALC	galactosylceramidase	Cytoplasm	enzyme
ENSMUSG00000032565	Nudt16	-0.682472	3.6223	22.5354	2.06307e-06	4.22806e-05	NUDT16	nudix (nucleoside diphosphate linked moiety X)-type motif 16	Nucleus	enzyme
ENSMUSG00000024256	Adcyap1	-0.577848	5.33655	22.4629	2.14239e-06	4.38306e-05	ADCYAP1	adenylate cyclase activating polypeptide 1 (pituitary)	Extracellular Space	other
ENSMUSG00000049225	Pdp1	-0.597634	7.26628	22.4416	2.16633e-06	4.42444e-05	PDP1	pyruvate dehyrogenase phosphatase catalytic subunit 1	Cytoplasm	phosphatase
ENSMUSG00000030270	Cpne9	-0.695513	6.30464	22.425	2.18509e-06	4.45511e-05	CPNE9	copine family member IX	Extracellular Space	other
ENSMUSG00000024260	Sap130	0.43604	6.18888	22.4173	2.19384e-06	4.46532e-05	SAP130	Sin3A-associated protein, 130kDa	Nucleus	transcription regulator
ENSMUSG00000033594	Spata2l	0.737739	4.03917	22.4031	2.21021e-06	4.49096e-05	SPATA2L	spermatogenesis associated 2-like	Other	other
ENSMUSG00000039953	Clstn1	-0.474019	9.78799	22.3849	2.23125e-06	4.52598e-05	CLSTN1	calsyntenin 1	Plasma Membrane	other
ENSMUSG00000074578	1500012F01Rik	-0.505519	4.6959	22.3702	2.24838e-06	4.55296e-05	1500012F01Rik	RIKEN cDNA 1500012F01 gene	Other	other
ENSMUSG00000032575	Manf	0.563145	5.62916	22.29	2.34421e-06	4.73896e-05	MANF	mesencephalic astrocyte-derived neurotrophic factor	Extracellular Space	other
ENSMUSG00000043079	Synpo	0.833128	5.60037	22.2286	2.42041e-06	4.88472e-05	SYNPO	synaptopodin	Cytoplasm	other
ENSMUSG00000030560	Ctsc	1.48538	4.03189	22.2172	2.43487e-06	4.90559e-05	CTSC	cathepsin C	Cytoplasm	peptidase
ENSMUSG00000094626	Cecr6	1.01164	3.83821	22.1833	2.47818e-06	4.9844e-05	CECR6	cat eye syndrome chromosome region, candidate 6	Nucleus	transcription regulator
ENSMUSG00000028927	Padi2	0.530452	5.91065	22.1746	2.48947e-06	4.99867e-05	PADI2	peptidyl arginine deiminase, type II	Cytoplasm	enzyme
ENSMUSG00000023004	Tuba1b	-0.494662	8.56888	22.164	2.5032e-06	5.01777e-05	TUBA1B	tubulin, alpha 1b	Cytoplasm	other
ENSMUSG00000071042	Rasgrp3	-0.586572	4.54091	22.16	2.50848e-06	5.0199e-05	RASGRP3	RAS guanyl releasing protein 3 (calcium and DAG-regulated)	Cytoplasm	other
ENSMUSG00000093930	Hmgcs1	-0.503911	7.84259	22.1405	2.534e-06	5.06248e-05	HMGCS1	3-hydroxy-3-methylglutaryl-CoA synthase 1 (soluble)	Cytoplasm	enzyme
ENSMUSG00000024140	Epas1	-0.543706	7.31338	22.1168	2.56549e-06	5.1168e-05	EPAS1	endothelial PAS domain protein 1	Nucleus	transcription regulator
ENSMUSG00000018451	6330403K07Rik	-0.504068	8.65949	22.0615	2.64048e-06	5.24878e-05	LOC728392	uncharacterized LOC728392	Other	other
ENSMUSG00000004894	Hapln2	-0.64888	5.03622	22.0635	2.63785e-06	5.24878e-05	HAPLN2	hyaluronan and proteoglycan link protein 2	Extracellular Space	other
ENSMUSG00000066189	Cacng3	0.547469	5.50988	22.0504	2.65579e-06	5.27042e-05	CACNG3	calcium channel, voltage-dependent, gamma subunit 3	Plasma Membrane	ion channel
ENSMUSG00000029219	Slc10a4	0.656385	4.19291	22.0082	2.71494e-06	5.37882e-05	SLC10A4	solute carrier family 10, member 4	Plasma Membrane	transporter
ENSMUSG00000026864	Hspa5	0.517416	8.60743	21.9642	2.77782e-06	5.49426e-05	HSPA5	heat shock 70kDa protein 5 (glucose-regulated protein, 78kDa)	Cytoplasm	enzyme
ENSMUSG00000053040	Aph1c	-0.814471	2.79486	21.9063	2.8629e-06	5.65315e-05	Aph1c	anterior pharynx defective 1c homolog (C. elegans)	Cytoplasm	peptidase
ENSMUSG00000005672	Kit	0.670496	4.9949	21.8999	2.87244e-06	5.6626e-05	KIT	v-kit Hardy-Zuckerman 4 feline sarcoma viral oncogene homolog	Plasma Membrane	transmembrane receptor	dasatinib, sunitinib, pazopanib, tivozanib, motesanib, OSI-930, telatinib, tandutinib, cabozantinib, quizartinib, regorafenib, flumatinib, ponatinib, bortezomib/sorafenib, lapatinib/pazopanib, dexamethasone/lenalidomide/sorafenib, bevacizumab/sorafenib, imatinib/sirolimus, PLX3397, cabozantinib/erlotinib, famitinib, imatinib/nilotinib/pegintron, cytarabine/idarubicin/sorafenib, 5-azacytidine/sora…
ENSMUSG00000073411	H2-D1	2.58665	8.03409	21.881	2.90098e-06	5.70942e-05	HLA-A	major histocompatibility complex, class I, A	Plasma Membrane	other
ENSMUSG00000022949	Clic6	0.647584	4.10849	21.856	2.93904e-06	5.77477e-05	CLIC6	chloride intracellular channel 6	Plasma Membrane	ion channel
ENSMUSG00000042793	Lgr6	-0.788857	2.72496	21.8267	2.98414e-06	5.85374e-05	LGR6	leucine-rich repeat containing G protein-coupled receptor 6	Plasma Membrane	G-protein coupled receptor
ENSMUSG00000042350	1110018G07Rik	0.492063	6.92882	21.8175	2.99852e-06	5.87226e-05	AREL1	apoptosis resistant E3 ubiquitin protein ligase 1	Cytoplasm	enzyme
ENSMUSG00000048458	6530418L21Rik	0.883849	4.38075	21.7354	3.12959e-06	6.1189e-05	FAM212B	family with sequence similarity 212, member B	Other	other
ENSMUSG00000038115	Ano2	1.62928	2.25757	21.6971	3.19275e-06	6.23215e-05	ANO2	anoctamin 2, calcium activated chloride channel	Plasma Membrane	ion channel
ENSMUSG00000034278	Dnajc17	-0.790806	2.83197	21.668	3.2415e-06	6.31695e-05	DNAJC17	DnaJ (Hsp40) homolog, subfamily C, member 17	Other	other
ENSMUSG00000040536	Necab1	-0.562005	6.93392	21.6356	3.29667e-06	6.41397e-05	NECAB1	N-terminal EF-hand calcium binding protein 1	Cytoplasm	other
ENSMUSG00000063808	Gpatch1	-0.560907	4.66621	21.62	3.32367e-06	6.45594e-05	GPATCH1	G patch domain containing 1	Extracellular Space	other
ENSMUSG00000019726	Lyst	0.592663	5.40057	21.5746	3.40332e-06	6.59988e-05	LYST	lysosomal trafficking regulator	Cytoplasm	transporter
ENSMUSG00000030276	Ttll3	-0.714112	3.91028	21.5591	3.43098e-06	6.64271e-05	TTLL3	tubulin tyrosine ligase-like family member 3	Extracellular Space	enzyme
ENSMUSG00000031232	Magt1	0.503824	4.8515	21.451	3.62984e-06	7.01632e-05	MAGT1	magnesium transporter 1	Plasma Membrane	enzyme
ENSMUSG00000030306	Tmtc1	0.401007	6.5409	21.4173	3.69418e-06	7.12911e-05	TMTC1	transmembrane and tetratricopeptide repeat containing 1	Cytoplasm	other
ENSMUSG00000040640	Erc2	0.454699	6.48464	21.4105	3.70738e-06	7.143e-05	ERC2	ELKS/RAB6-interacting/CAST family member 2	Cytoplasm	other
ENSMUSG00000041797	Abca9	0.659204	3.3117	21.3101	3.90663e-06	7.51475e-05	ABCA9	ATP-binding cassette, sub-family A (ABC1), member 9	Cytoplasm	transporter
ENSMUSG00000021518	Ptdss1	-0.381249	6.46949	21.2797	3.96921e-06	7.6228e-05	PTDSS1	phosphatidylserine synthase 1	Cytoplasm	enzyme
ENSMUSG00000028698	Pik3r3	0.392123	6.18459	21.2591	4.01192e-06	7.69242e-05	PIK3R3	phosphoinositide-3-kinase, regulatory subunit 3 (gamma)	Cytoplasm	kinase
ENSMUSG00000029135	Fosl2	0.837566	3.69805	21.1997	4.13828e-06	7.92194e-05	FOSL2	FOS-like antigen 2	Nucleus	transcription regulator
ENSMUSG00000031577	Tti2	-0.502782	4.53742	21.1796	4.18188e-06	7.99256e-05	TTI2	TELO2 interacting protein 2	Cytoplasm	other
ENSMUSG00000039431	Mtmr7	-0.471871	5.96203	21.1264	4.29959e-06	8.20437e-05	MTMR7	myotubularin related protein 7	Cytoplasm	phosphatase
ENSMUSG00000096146	Kcnj11	-0.777858	2.95196	21.1026	4.3533e-06	8.29356e-05	KCNJ11	potassium channel, inwardly rectifying subfamily J, member 11	Plasma Membrane	ion channel	minoxidil, glimepiride/rosiglitazone, glimepiride/pioglitazone, tolbutamide, glipizide, glyburide, tolazamide, acetohexamide, chlorpropamide, glimepiride, thiamylal, repaglinide, phentolamine, nateglinide
ENSMUSG00000073418	C4b	2.22131	6.95464	21.0568	4.45867e-06	8.48074e-05	C4A/C4B	complement component 4B (Chido blood group)	Extracellular Space	other	IgG
ENSMUSG00000065954	Tacc1	0.422539	6.87769	21.0058	4.57885e-06	8.69543e-05	TACC1	transforming, acidic coiled-coil containing protein 1	Nucleus	other
ENSMUSG00000090100	Ttbk2	-0.523247	6.47632	20.9765	4.64956e-06	8.81566e-05	TTBK2	tau tubulin kinase 2	Cytoplasm	kinase
ENSMUSG00000027827	Kcnab1	0.556716	6.56133	20.9374	4.74535e-06	8.97271e-05	KCNAB1	potassium channel, voltage gated subfamily A regulatory beta subunit 1	Plasma Membrane	ion channel
ENSMUSG00000017679	Ttpal	-0.65018	5.44802	20.9366	4.74747e-06	8.97271e-05	TTPAL	tocopherol (alpha) transfer protein-like	Other	other
ENSMUSG00000045092	S1pr1	-0.456175	7.06541	20.9328	4.75668e-06	8.97588e-05	S1PR1	sphingosine-1-phosphate receptor 1	Plasma Membrane	G-protein coupled receptor	fingolimod
ENSMUSG00000032402	Smad3	0.642606	5.10467	20.9143	4.80286e-06	9.04868e-05	SMAD3	SMAD family member 3	Nucleus	transcription regulator
ENSMUSG00000037703	Prosapip1	0.512569	7.06887	20.8942	4.85367e-06	9.12996e-05	LZTS3	leucine zipper, putative tumor suppressor family member 3	Cytoplasm	other
ENSMUSG00000039943	Plcb4	-0.6731	7.57971	20.8907	4.86249e-06	9.13213e-05	PLCB4	phospholipase C, beta 4	Cytoplasm	enzyme
ENSMUSG00000039478	Efha2	-0.405977	6.49587	20.864	4.93071e-06	9.24566e-05	MICU3	mitochondrial calcium uptake family, member 3	Other	other
ENSMUSG00000000184	Ccnd2	0.884611	4.97877	20.8376	4.99914e-06	9.35925e-05	CCND2	cyclin D2	Nucleus	other
ENSMUSG00000020821	Kif1c	-0.436928	7.09634	20.8344	5.00747e-06	9.36011e-05	KIF1C	kinesin family member 1C	Cytoplasm	other
ENSMUSG00000019146	Cacng2	-0.464236	6.56649	20.8037	5.08837e-06	9.49642e-05	CACNG2	calcium channel, voltage-dependent, gamma subunit 2	Plasma Membrane	ion channel
ENSMUSG00000044533	Rps2	-0.933945	6.98098	20.7737	5.16884e-06	9.63151e-05	RPS2	ribosomal protein S2	Cytoplasm	other
ENSMUSG00000031825	Crispld2	0.943824	2.32517	20.7608	5.20364e-06	9.66637e-05	CRISPLD2	cysteine-rich secretory protein LCCL domain containing 2	Cytoplasm	other
ENSMUSG00000070304	Scn2b	-0.505718	8.10925	20.7608	5.20378e-06	9.66637e-05	SCN2B	sodium channel, voltage gated, type II beta subunit	Plasma Membrane	ion channel	riluzole, zonisamide
ENSMUSG00000051379	Flrt3	0.590406	4.97213	20.7575	5.21276e-06	9.66797e-05	FLRT3	fibronectin leucine rich transmembrane protein 3	Plasma Membrane	other
ENSMUSG00000032846	Zswim6	0.614319	4.6279	20.7147	5.3306e-06	9.87115e-05	ZSWIM6	zinc finger, SWIM-type containing 6	Other	other
ENSMUSG00000022661	Cd200	-0.43022	7.36875	20.6356	5.55538e-06	0.000102714	CD200	CD200 molecule	Plasma Membrane	other
ENSMUSG00000066553	Gm6969	4.30549	4.50975	20.6142	5.61771e-06	0.000103706
ENSMUSG00000053985	Zfp14	0.773601	4.03871	20.6094	5.63182e-06	0.000103805	ZFP14	ZFP14 zinc finger protein	Nucleus	other
ENSMUSG00000033767	D930015E06Rik	0.746289	4.10674	20.5336	5.85942e-06	0.000107833	KIAA0922	KIAA0922	Other	other
ENSMUSG00000048483	Zdhhc22	-0.633881	4.12168	20.5089	5.9355e-06	0.000109065	ZDHHC22	zinc finger, DHHC-type containing 22	Other	other
ENSMUSG00000035835	BC005764	-0.51487	6.23758	20.4912	5.99075e-06	0.00010991	LPPR3	lipid phosphate phosphatase-related protein type 3	Other	phosphatase
ENSMUSG00000023192	Grm2	-0.534733	4.68041	20.4706	6.05558e-06	0.000110929	GRM2	glutamate receptor, metabotropic 2	Plasma Membrane	G-protein coupled receptor	talaglumetad, fasoracetam
ENSMUSG00000049001	Ndnf	0.554448	4.43081	20.4591	6.09189e-06	0.000111423	NDNF	neuron-derived neurotrophic factor	Extracellular Space	other
ENSMUSG00000039059	Hrh3	-0.470838	6.10881	20.4388	6.15673e-06	0.000112436	HRH3	histamine receptor H3	Plasma Membrane	G-protein coupled receptor	GSK239512, tesmilifene, triprolidine, betahistine, buclizine
ENSMUSG00000022438	Parvb	-0.506043	5.38657	20.4222	6.21059e-06	0.000113246	PARVB	parvin, beta	Cytoplasm	other
ENSMUSG00000075486	Commd6	0.542466	4.79517	20.4086	6.25483e-06	0.000113878	Commd6	COMM domain containing 6	Other	other
ENSMUSG00000036473	Tbc1d24	-0.450881	6.09247	20.361	6.41235e-06	0.000116568	TBC1D24	TBC1 domain family, member 24	Cytoplasm	other
ENSMUSG00000028444	Cntfr	-0.411194	6.44574	20.2819	6.68281e-06	0.000121114	CNTFR	ciliary neurotrophic factor receptor	Plasma Membrane	transmembrane receptor
ENSMUSG00000020000	Moxd1	1.00496	2.67976	20.2752	6.70633e-06	0.000121356	MOXD1	monooxygenase, DBH-like 1	Cytoplasm	enzyme
ENSMUSG00000070880	Gad1	0.461443	9.30121	20.2713	6.72001e-06	0.000121419	GAD1	glutamate decarboxylase 1 (brain, 67kDa)	Cytoplasm	enzyme
ENSMUSG00000046352	Gjb2	0.847596	3.5957	20.2625	6.75098e-06	0.000121794	GJB2	gap junction protein, beta 2, 26kDa	Plasma Membrane	transporter
ENSMUSG00000017400	Stac2	0.513268	5.6678	20.18	7.04867e-06	0.000126972	STAC2	SH3 and cysteine rich domain 2	Other	other
ENSMUSG00000036180	Gatad2a	-0.533027	5.28492	20.1631	7.11099e-06	0.000127901	GATAD2A	GATA zinc finger domain containing 2A	Nucleus	transcription regulator
ENSMUSG00000028341	Nr4a3	1.08767	3.4432	20.1552	7.14044e-06	0.000128237	NR4A3	nuclear receptor subfamily 4, group A, member 3	Nucleus	ligand-dependent nuclear receptor
ENSMUSG00000019899	Lama2	0.545182	4.59781	20.1284	7.24119e-06	0.000129851	LAMA2	laminin, alpha 2	Extracellular Space	other
ENSMUSG00000038128	Camk4	0.442993	6.43104	20.0886	7.39344e-06	0.000132381	CAMK4	calcium/calmodulin-dependent protein kinase IV	Nucleus	kinase
ENSMUSG00000056306	Sertm1	0.634582	4.85087	20.069	7.46993e-06	0.00013355	SERTM1	serine-rich and transmembrane domain containing 1	Other	other
ENSMUSG00000017734	Dbndd2	-0.61201	6.27306	20.0583	7.5115e-06	0.000134092	DBNDD2	dysbindin (dystrobrevin binding protein 1) domain containing 2	Cytoplasm	other
ENSMUSG00000032841	Prr5l	-0.568136	4.50991	20.0505	7.54221e-06	0.000134439	PRR5L	proline rich 5 like	Cytoplasm	other
ENSMUSG00000025384	2310003H01Rik	-0.59589	3.58508	20.0141	7.68748e-06	0.000136619	C17orf70	chromosome 17 open reading frame 70	Nucleus	other
ENSMUSG00000034220	Gpc1	-0.38487	6.45266	20.0023	7.73504e-06	0.000137259	GPC1	glypican 1	Plasma Membrane	transmembrane receptor
ENSMUSG00000038072	Galnt11	0.434507	5.72437	19.9714	7.86091e-06	0.000139146	GALNT11	polypeptide N-acetylgalactosaminyltransferase 11	Cytoplasm	enzyme
ENSMUSG00000027360	Hdc	-0.709377	4.04022	19.9705	7.8647e-06	0.000139146	HDC	histidine decarboxylase	Cytoplasm	enzyme
ENSMUSG00000052516	Robo2	0.477629	6.01281	19.9502	7.94843e-06	0.000140418	ROBO2	roundabout, axon guidance receptor, homolog 2 (Drosophila)	Plasma Membrane	transmembrane receptor
ENSMUSG00000032698	Lmo2	0.609249	4.5544	19.9204	8.07342e-06	0.000142415	LMO2	LIM domain only 2 (rhombotin-like 1)	Nucleus	other
ENSMUSG00000031605	Klhl2	0.533769	6.78367	19.9123	8.10763e-06	0.000142807	KLHL2	kelch-like family member 2	Cytoplasm	other
ENSMUSG00000022427	Tomm22	-0.486029	5.72149	19.8944	8.18378e-06	0.000143935	TOMM22	translocase of outer mitochondrial membrane 22 homolog (yeast)	Cytoplasm	transporter
ENSMUSG00000024026	Glo1	-0.487286	6.83412	19.8889	8.20769e-06	0.000144143	GLO1	glyoxalase I	Cytoplasm	enzyme
ENSMUSG00000027273	Snap25	-0.328925	11.0556	19.8249	8.48716e-06	0.000148831	SNAP25	synaptosomal-associated protein, 25kDa	Plasma Membrane	transporter	botulinum toxin type A
ENSMUSG00000097023	AC114988.1	-0.599064	3.92893	19.815	8.53102e-06	0.000149381	AI854517	expressed sequence AI854517	Other	other
ENSMUSG00000027301	Oxt	-0.762887	3.95416	19.805	8.57597e-06	0.000149947	OXT	oxytocin/neurophysin I prepropeptide	Extracellular Space	other
ENSMUSG00000019261	Mtap1s	-0.604711	4.18269	19.7956	8.61814e-06	0.000150464	MAP1S	microtubule-associated protein 1S	Cytoplasm	enzyme
ENSMUSG00000022237	Ankrd33b	1.24387	2.67005	19.7533	8.81111e-06	0.000153608	ANKRD33B	ankyrin repeat domain 33B	Other	other
ENSMUSG00000029561	Oasl2	2.86521	4.85464	19.7379	8.882e-06	0.000154617	Oasl2	2'-5' oligoadenylate synthetase-like 2	Other	enzyme
ENSMUSG00000044573	Acp1	-0.391695	6.01897	19.7235	8.94923e-06	0.00015556	ACP1	acid phosphatase 1, soluble	Cytoplasm	phosphatase
ENSMUSG00000027765	P2ry1	0.662276	3.50858	19.7036	9.04287e-06	0.000156958	P2RY1	purinergic receptor P2Y, G-protein coupled, 1	Plasma Membrane	G-protein coupled receptor	clopidogrel/telmisartan, clopidogrel
ENSMUSG00000033805	Ephx4	0.930543	3.68876	19.6858	9.1278e-06	0.000158202	EPHX4	epoxide hydrolase 4	Other	enzyme
ENSMUSG00000029819	Npy	0.706202	4.38627	19.6249	9.42332e-06	0.000163086	NPY	neuropeptide Y	Extracellular Space	other
ENSMUSG00000042607	Asb4	-0.707319	4.27343	19.5818	9.63824e-06	0.000166564	ASB4	ankyrin repeat and SOCS box containing 4	Nucleus	transcription regulator
ENSMUSG00000028161	Ppp3ca	0.623042	9.38214	19.5636	9.73064e-06	0.000167917	PPP3CA	protein phosphatase 3, catalytic subunit, alpha isozyme	Cytoplasm	phosphatase	voclosporin, tacrolimus, pimecrolimus, cyclosporin A
ENSMUSG00000044288	Cnr1	0.477199	6.61721	19.5489	9.80551e-06	0.000168964	CNR1	cannabinoid receptor 1 (brain)	Plasma Membrane	G-protein coupled receptor	trans-(ÔøΩ)-nabilone, SLV 319, rimonabant, BAY 38-7271, delta-8-tetrahydrocannabinol, delta-9-tetrahydrocannabinol
ENSMUSG00000085133	B930095G15Rik	-0.521051	5.20925	19.5332	9.8865e-06	0.000170114	B930095G15Rik	RIKEN cDNA B930095G15 gene	Other	other
ENSMUSG00000045333	Zfp423	-0.623556	5.57937	19.462	1.0262e-05	0.000176321	ZNF423	zinc finger protein 423	Nucleus	transcription regulator
ENSMUSG00000096403	AC162391.1	3.84275	3.39669	19.4297	1.04369e-05	0.000179067	RNPS1P1	RNA binding protein S1, serine-rich domain pseudogene 1	Other	other
ENSMUSG00000021684	Pde8b	0.535487	5.96254	19.415	1.05179e-05	0.000180108	PDE8B	phosphodiesterase 8B	Cytoplasm	enzyme	ketotifen
ENSMUSG00000026384	Ptpn4	-0.747394	7.01546	19.4132	1.05279e-05	0.000180108	PTPN4	protein tyrosine phosphatase, non-receptor type 4 (megakaryocyte)	Cytoplasm	phosphatase
ENSMUSG00000027422	Rrbp1	-0.416645	6.21288	19.3991	1.06056e-05	0.000181177	Rrbp1	ribosome binding protein 1	Cytoplasm	transporter
ENSMUSG00000055675	Kbtbd11	0.444372	6.65007	19.3848	1.06856e-05	0.000182282	KBTBD11	kelch repeat and BTB (POZ) domain containing 11	Other	other
ENSMUSG00000019828	Grm1	-0.542373	6.81728	19.3517	1.08724e-05	0.000185205	GRM1	glutamate receptor, metabotropic 1	Plasma Membrane	G-protein coupled receptor	fasoracetam
ENSMUSG00000041423	Paqr6	-0.582167	4.30747	19.3226	1.10394e-05	0.000187781	PAQR6	progestin and adipoQ receptor family member VI	Plasma Membrane	other
ENSMUSG00000069874	Irgm2	3.2397	5.02614	19.3115	1.11036e-05	0.000188602	IRGM	immunity-related GTPase family, M	Cytoplasm	enzyme
ENSMUSG00000024589	Nedd4l	0.436013	6.67964	19.3036	1.11493e-05	0.000189109	NEDD4L	neural precursor cell expressed, developmentally down-regulated 4-like, E3 ubiquitin protein ligase	Cytoplasm	enzyme
ENSMUSG00000056145	AI504432	-0.595131	5.23469	19.2728	1.13307e-05	0.000191913	AI504432	expressed sequence AI504432	Other	other
ENSMUSG00000043668	Tox3	-0.668989	3.95674	19.2544	1.14409e-05	0.000193504	TOX3	TOX high mobility group box family member 3	Other	other
ENSMUSG00000031808	Slc27a1	-0.447689	5.75656	19.2342	1.15624e-05	0.000195281	SLC27A1	solute carrier family 27 (fatty acid transporter), member 1	Plasma Membrane	transporter
ENSMUSG00000021676	Iqgap2	1.3772	3.58845	19.2135	1.16883e-05	0.000197128	IQGAP2	IQ motif containing GTPase activating protein 2	Cytoplasm	other
ENSMUSG00000024248	Cox7a2l	-0.443516	7.27369	19.2046	1.17429e-05	0.000197769	COX7A2L	cytochrome c oxidase subunit VIIa polypeptide 2 like	Cytoplasm	enzyme
ENSMUSG00000027833	Shox2	-0.751511	5.33679	19.1848	1.18653e-05	0.000199549	SHOX2	short stature homeobox 2	Nucleus	transcription regulator
ENSMUSG00000036907	C1ql2	0.600458	3.64661	19.1527	1.20668e-05	0.00020265	C1QL2	complement component 1, q subcomponent-like 2	Extracellular Space	other
ENSMUSG00000022474	Pmm1	-0.415623	6.77131	19.058	1.26805e-05	0.000212657	PMM1	phosphomannomutase 1	Cytoplasm	enzyme
ENSMUSG00000022967	Ifnar1	0.433519	5.67628	19.0449	1.27678e-05	0.00021382	IFNAR1	interferon (alpha, beta and omega) receptor 1	Plasma Membrane	transmembrane receptor	interferon alfacon-1, PEG-interferon alfa-2a, interferon beta-1a, recombinant interferon, PEG-interferon alfa-2a/telaprevir, pegintron/ribavirin, interferon alfa-n1, PEG-interferon alfa-2a/ribavirin, IFNA2, hydroxyurea/recombinant interferon, imatinib/nilotinib/pegintron, cladribine/peginterferon alfa-2a, nitazoxanide/peginterferon alfa-2a/ribavirin, interferon alfa-2b/ribavirin, pegintron, inter…
ENSMUSG00000029020	Mfn2	-0.471042	7.77025	19.0325	1.28513e-05	0.000214917	MFN2	mitofusin 2	Cytoplasm	enzyme
ENSMUSG00000062591	Tubb4a	-0.387434	10.3337	19.0058	1.3032e-05	0.000217632	TUBB4A	tubulin, beta 4A class IVa	Cytoplasm	other	epothilone B, colchicine/probenecid, larotaxel, ABT-751, eribulin, simotaxel, davunetide, vintafolide, milataxel, cevipabulin, brentuximab vedotin, cabazitaxel, gemcitabine/paclitaxel, docetaxel/prednisone, capecitabine/docetaxel, paclitaxel/trastuzumab, cyclophosphamide/prednisone/vincristine, docetaxel/hydrocortisone, cyclophosphamide/docetaxel, gemcitabine/vinorelbine, cyclophosphamide/daunoru…
ENSMUSG00000006517	Mvd	-0.535851	4.13249	18.9976	1.3088e-05	0.000218262	MVD	mevalonate (diphospho) decarboxylase	Cytoplasm	enzyme
ENSMUSG00000073684	2610002J02Rik	-0.540686	4.2317	18.9942	1.31114e-05	0.000218345	C1orf86	chromosome 1 open reading frame 86	Nucleus	other
ENSMUSG00000032340	Neo1	0.478985	7.47566	18.9719	1.32657e-05	0.000220607	NEO1	neogenin 1	Plasma Membrane	transcription regulator
ENSMUSG00000026667	Uhmk1	-0.521605	8.30513	18.9605	1.33452e-05	0.000221619	UHMK1	U2AF homology motif (UHM) kinase 1	Nucleus	kinase
ENSMUSG00000009216	Fam163b	0.696524	5.87274	18.9553	1.33815e-05	0.000221913	FAM163B	family with sequence similarity 163, member B	Other	other
ENSMUSG00000032517	Mobp	-0.327594	10.8739	18.9408	1.34841e-05	0.000223304	MOBP	myelin-associated oligodendrocyte basic protein	Cytoplasm	other
ENSMUSG00000042453	Reln	0.470792	6.0759	18.9082	1.37162e-05	0.000226831	RELN	reelin	Extracellular Space	peptidase
ENSMUSG00000046500	Fam19a4	-0.869594	2.64104	18.891	1.38403e-05	0.000228566	FAM19A4	family with sequence similarity 19 (chemokine (C-C motif)-like), member A4	Extracellular Space	other
ENSMUSG00000003949	Hlf	-0.451237	7.41614	18.8793	1.39256e-05	0.000229657	HLF	hepatic leukemia factor	Nucleus	transcription regulator
ENSMUSG00000025236	Adpgk	-0.491747	4.44089	18.8554	1.41015e-05	0.000232235	ADPGK	ADP-dependent glucokinase	Plasma Membrane	kinase
ENSMUSG00000026519	Tmem63a	-0.401943	6.05136	18.7826	1.465e-05	0.000240936	TMEM63A	transmembrane protein 63A	Cytoplasm	other
ENSMUSG00000070372	Capza1	-0.47674	5.34112	18.7207	1.51331e-05	0.000248538	CAPZA1	capping protein (actin filament) muscle Z-line, alpha 1	Cytoplasm	other
ENSMUSG00000062309	Rpp25	-0.59829	3.53418	18.6999	1.52989e-05	0.000250915	RPP25	ribonuclease P/MRP 25kDa subunit	Nucleus	other
ENSMUSG00000053414	Hunk	-0.677437	3.72216	18.6839	1.54276e-05	0.000252678	HUNK	hormonally up-regulated Neu-associated kinase	Cytoplasm	kinase
ENSMUSG00000028081	Rps3a	-0.790619	8.04675	18.6637	1.55923e-05	0.000255024	Rps3a1	ribosomal protein S3A1	Cytoplasm	other
ENSMUSG00000090125	Pou3f1	1.01345	3.1515	18.6576	1.56426e-05	0.000255496	Pou3f1	POU domain, class 3, transcription factor 1	Nucleus	transcription regulator
ENSMUSG00000064354	mt-Co2	1.84675	2.33929	18.6437	1.57568e-05	0.000257008	MT-CO2	cytochrome c oxidase subunit II	Cytoplasm	enzyme
ENSMUSG00000053199	Arhgap20	0.443848	6.10765	18.5927	1.6184e-05	0.000263616	ARHGAP20	Rho GTPase activating protein 20	Cytoplasm	other
ENSMUSG00000009569	Mkl2	0.463083	7.09855	18.5144	1.68624e-05	0.000274291	MKL2	MKL/myocardin-like 2	Nucleus	transcription regulator
ENSMUSG00000036545	Adamts2	-0.588007	4.99283	18.4769	1.71974e-05	0.000279358	ADAMTS2	ADAM metallopeptidase with thrombospondin type 1 motif, 2	Extracellular Space	peptidase
ENSMUSG00000035929	H2-Q4	2.64894	4.74022	18.4232	1.76896e-05	0.000286961	HLA-A	major histocompatibility complex, class I, A	Plasma Membrane	other
ENSMUSG00000038718	Pbx3	0.480836	5.33904	18.3784	1.81095e-05	0.000293305	PBX3	pre-B-cell leukemia homeobox 3	Nucleus	transcription regulator
ENSMUSG00000021990	Spata13	0.724554	4.35577	18.3763	1.81299e-05	0.000293305	SPATA13	spermatogenesis associated 13	Plasma Membrane	other
ENSMUSG00000024642	Tle4	0.428953	5.99387	18.3514	1.83688e-05	0.000296768	TLE4	transducin-like enhancer of split 4	Nucleus	transcription regulator
ENSMUSG00000026003	Acadl	-0.514977	5.16348	18.2695	1.91753e-05	0.000309376	ACADL	acyl-CoA dehydrogenase, long chain	Cytoplasm	enzyme
ENSMUSG00000048612	Myof	0.775626	2.60502	18.2589	1.9282e-05	0.000310678	MYOF	myoferlin	Nucleus	other
ENSMUSG00000032890	Rims3	-0.556837	8.73873	18.2395	1.94797e-05	0.000313438	RIMS3	regulating synaptic membrane exocytosis 3	Plasma Membrane	other
ENSMUSG00000025889	Snca	3.91	6.45688	18.2222	1.96578e-05	0.000315879	SNCA	synuclein, alpha (non A4 component of amyloid precursor)	Cytoplasm	enzyme
ENSMUSG00000026554	Dcaf8	-0.382428	7.28448	18.2136	1.97465e-05	0.000316875	DCAF8	DDB1 and CUL4 associated factor 8	Other	other
ENSMUSG00000041362	4930506M07Rik	-0.386907	6.01443	18.1167	2.0777e-05	0.000332964	KIAA1598	KIAA1598	Plasma Membrane	other
ENSMUSG00000094870	Zfp131	-0.533863	4.32774	18.1095	2.08557e-05	0.000333775	ZNF131	zinc finger protein 131	Nucleus	transcription regulator
ENSMUSG00000026360	Rgs2	0.393209	6.23158	18.1018	2.094e-05	0.000334226	RGS2	regulator of G-protein signaling 2	Nucleus	other
ENSMUSG00000074607	Tox2	-0.509782	5.93877	18.102	2.09387e-05	0.000334226	TOX2	TOX high mobility group box family member 2	Nucleus	transcription regulator
ENSMUSG00000041708	Mpped1	0.541409	5.64242	18.0838	2.11395e-05	0.000336958	MPPED1	metallophosphoesterase domain containing 1	Other	other
ENSMUSG00000062995	Ica1	-0.463386	5.45576	18.0691	2.13027e-05	0.000339106	ICA1	islet cell autoantigen 1, 69kDa	Cytoplasm	other
ENSMUSG00000055053	Nfic	-0.387449	6.42651	18.0649	2.13506e-05	0.000339415	NFIC	nuclear factor I/C (CCAAT-binding transcription factor)	Nucleus	transcription regulator
ENSMUSG00000034459	Ifit1	2.07482	3.48139	18.0508	2.15086e-05	0.00034147	IFIT1B	interferon-induced protein with tetratricopeptide repeats 1B	Cytoplasm	other
ENSMUSG00000022018	1190002H23Rik	0.966284	3.08135	17.9898	2.22089e-05	0.00035165	RGCC	regulator of cell cycle	Cytoplasm	other
ENSMUSG00000024571	Gm16286	-0.380221	6.23566	17.9681	2.24639e-05	0.000355215	TXNL4A	thioredoxin-like 4A	Nucleus	enzyme
ENSMUSG00000000753	Serpinf1	0.545146	4.57626	17.9636	2.25171e-05	0.000355585	SERPINF1	serpin peptidase inhibitor, clade F (alpha-2 antiplasmin, pigment epithelium derived factor), member 1	Extracellular Space	other
ENSMUSG00000015202	Cnksr3	-0.749127	2.93097	17.9471	2.27128e-05	0.0003582	CNKSR3	CNKSR family member 3	Plasma Membrane	kinase
ENSMUSG00000024109	Nrxn1	-0.586403	8.20479	17.89	2.34042e-05	0.000368616	NRXN1	neurexin 1	Plasma Membrane	transporter
ENSMUSG00000022766	Serpind1	0.830381	3.09796	17.8684	2.36716e-05	0.000372336	SERPIND1	serpin peptidase inhibitor, clade D (heparin cofactor), member 1	Extracellular Space	other	ardeparin, glucuronyl glucosamine glycan sulfate
ENSMUSG00000027737	Slc7a11	0.530368	5.65059	17.8588	2.37914e-05	0.000373726	SLC7A11	solute carrier family 7 (anionic amino acid transporter light chain, xc- system), member 11	Plasma Membrane	transporter	N-acetyl-L-cysteine
ENSMUSG00000027820	Mme	0.566906	4.28532	17.8501	2.39005e-05	0.000374945	MME	membrane metallo-endopeptidase	Plasma Membrane	peptidase
ENSMUSG00000063849	Ppcdc	-0.574856	3.66544	17.7676	2.496e-05	0.000391051	PPCDC	phosphopantothenoylcysteine decarboxylase	Cytoplasm	enzyme
ENSMUSG00000028373	Astn2	-0.439748	6.0502	17.7613	2.5043e-05	0.000391535	ASTN2	astrotactin 2	Cytoplasm	other
ENSMUSG00000045659	Plekha7	-0.562482	4.94597	17.7602	2.50567e-05	0.000391535	PLEKHA7	pleckstrin homology domain containing, family A member 7	Cytoplasm	other
ENSMUSG00000061232	H2-K1	2.28044	6.82758	17.7384	2.53464e-05	0.000395544	HLA-A	major histocompatibility complex, class I, A	Plasma Membrane	other
ENSMUSG00000019772	Vip	1.03113	2.18669	17.734	2.54048e-05	0.000395936	VIP	vasoactive intestinal peptide	Extracellular Space	other
ENSMUSG00000041977	Arhgef11	-0.425893	6.79828	17.7239	2.55392e-05	0.000397511	ARHGEF11	Rho guanine nucleotide exchange factor (GEF) 11	Cytoplasm	other
ENSMUSG00000056069	Fam105a	0.853587	3.73622	17.7193	2.56011e-05	0.000397953	FAM105A	family with sequence similarity 105, member A	Other	other
ENSMUSG00000035781	R3hdm4	0.501602	6.77442	17.6927	2.59619e-05	0.000403035	R3HDM4	R3H domain containing 4	Other	other
ENSMUSG00000025137	Pcyt2	-0.381773	6.4067	17.6697	2.62773e-05	0.000407401	PCYT2	phosphate cytidylyltransferase 2, ethanolamine	Cytoplasm	enzyme
ENSMUSG00000008999	Bmp7	0.557246	4.00154	17.6254	2.68968e-05	0.000416464	BMP7	bone morphogenetic protein 7	Extracellular Space	growth factor
ENSMUSG00000038368	BC057079	0.474585	5.41912	17.6215	2.69523e-05	0.000416781	FOCAD	focadhesin	Plasma Membrane	other
ENSMUSG00000022742	Cpox	-0.495867	5.05227	17.585	2.74742e-05	0.000424299	CPOX	coproporphyrinogen oxidase	Cytoplasm	enzyme
ENSMUSG00000001119	Col6a1	1.39683	4.15596	17.5482	2.80121e-05	0.000432046	COL6A1	collagen, type VI, alpha 1	Extracellular Space	other	collagenase clostridium histolyticum
ENSMUSG00000023067	Cdkn1a	0.682295	2.96561	17.467	2.92335e-05	0.000450302	CDKN1A	cyclin-dependent kinase inhibitor 1A (p21, Cip1)	Nucleus	kinase
ENSMUSG00000069135	Fgfr1op	-0.483858	4.14828	17.4431	2.9603e-05	0.000455404	FGFR1OP	FGFR1 oncogene partner	Cytoplasm	kinase
ENSMUSG00000042473	Tbc1d8b	0.73761	2.64514	17.4271	2.98532e-05	0.000458661	TBC1D8B	TBC1 domain family, member 8B (with GRAM domain)	Other	other
ENSMUSG00000031971	1700054N08Rik	0.693165	4.27417	17.3706	3.07541e-05	0.000471894	CCSAP	centriole, cilia and spindle-associated protein	Cytoplasm	other
ENSMUSG00000040653	Ppp1r14c	-0.51252	3.9082	17.2386	3.29668e-05	0.000505194	PPP1R14C	protein phosphatase 1, regulatory (inhibitor) subunit 14C	Cytoplasm	other
ENSMUSG00000032135	Mcam	-0.448174	5.254	17.2229	3.32404e-05	0.000508732	MCAM	melanoma cell adhesion molecule	Plasma Membrane	other
ENSMUSG00000061751	Kalrn	0.737536	6.62047	17.2086	3.3491e-05	0.000511452	KALRN	kalirin, RhoGEF kinase	Cytoplasm	kinase
ENSMUSG00000040010	Slc7a5	-0.360806	6.13071	17.2079	3.35041e-05	0.000511452	SLC7A5	solute carrier family 7 (amino acid transporter light chain, L system), member 5	Plasma Membrane	transporter
ENSMUSG00000006476	Nelf	-0.492629	8.74724	17.199	3.3662e-05	0.000513206	NSMF	NMDA receptor synaptonuclear signaling and neuronal migration factor	Extracellular Space	other
ENSMUSG00000009681	Bcr	0.435545	7.20081	17.1558	3.44354e-05	0.000524325	BCR	breakpoint cluster region	Cytoplasm	kinase	ponatinib, cyclophosphamide/daunorubicin/imatinib/prednisone/vincristine, bosutinib, imatinib
ENSMUSG00000033039	Micall1	-0.386544	6.40662	17.1505	3.45317e-05	0.000525119	MICALL1	MICAL-like 1	Cytoplasm	other
ENSMUSG00000058975	Kcnc1	-0.466709	7.77387	17.1453	3.46267e-05	0.000525416	KCNC1	potassium channel, voltage gated Shaw related subfamily C, member 1	Plasma Membrane	ion channel	dalfampridine
ENSMUSG00000005611	Mrvi1	-0.709591	3.72935	17.1446	3.46394e-05	0.000525416	MRVI1	murine retrovirus integration site 1 homolog	Cytoplasm	other
ENSMUSG00000001323	Srr	0.430532	5.93775	17.1374	3.47716e-05	0.000526749	SRR	serine racemase	Cytoplasm	enzyme
ENSMUSG00000020680	Taf15	-0.458786	5.803	17.1217	3.50595e-05	0.000530437	TAF15	TAF15 RNA polymerase II, TATA box binding protein (TBP)-associated factor, 68kDa	Nucleus	other
ENSMUSG00000030421	C80913	-0.451647	5.26668	17.11	3.52758e-05	0.000533031	URI1	URI1, prefoldin-like chaperone	Nucleus	transcription regulator
ENSMUSG00000000489	Pdgfb	-0.581059	3.64855	17.0872	3.57014e-05	0.000538779	PDGFB	platelet-derived growth factor beta polypeptide	Extracellular Space	growth factor
ENSMUSG00000019916	P4ha1	0.462151	5.6289	17.0677	3.60707e-05	0.000543662	P4HA1	prolyl 4-hydroxylase, alpha polypeptide I	Cytoplasm	enzyme
ENSMUSG00000000296	Tpd52l1	-0.438046	4.7263	17.06	3.62171e-05	0.00054518	TPD52L1	tumor protein D52-like 1	Cytoplasm	other
ENSMUSG00000019232	Agxt2l1	-0.623604	6.3559	17.0318	3.67583e-05	0.000552627	ETNPPL	ethanolamine-phosphate phospho-lyase	Other	enzyme
ENSMUSG00000042750	Bex2	-0.452404	7.88739	17.0002	3.73755e-05	0.000561149	BEX1	brain expressed, X-linked 1	Other	other
ENSMUSG00000030532	Hddc3	0.589701	4.8378	16.998	3.74194e-05	0.000561149	HDDC3	HD domain containing 3	Other	other
ENSMUSG00000035576	L3mbtl1	-0.97509	3.12957	16.9706	3.79637e-05	0.000568595	L3MBTL1	l(3)mbt-like 1 (Drosophila)	Nucleus	other
ENSMUSG00000024130	Abca3	-0.432	6.87203	16.9617	3.8142e-05	0.000570548	ABCA3	ATP-binding cassette, sub-family A (ABC1), member 3	Plasma Membrane	transporter
ENSMUSG00000040820	Hlcs	-0.518291	3.99884	16.9019	3.93623e-05	0.000588063	HLCS	holocarboxylase synthetase (biotin-(proprionyl-CoA-carboxylase (ATP-hydrolysing)) ligase)	Cytoplasm	enzyme
ENSMUSG00000028270	Gbp2	2.50063	4.24787	16.8986	3.94298e-05	0.000588334	GBP2	guanylate binding protein 2, interferon-inducible	Cytoplasm	enzyme
ENSMUSG00000031425	Plp1	-0.36251	11.6232	16.876	3.99038e-05	0.000594661	PLP1	proteolipid protein 1	Plasma Membrane	other
ENSMUSG00000049892	Rasd1	-0.539554	4.56315	16.8462	4.05335e-05	0.00060329	RASD1	RAS, dexamethasone-induced 1	Cytoplasm	enzyme
ENSMUSG00000040612	Ildr2	-0.49246	7.35878	16.8196	4.11059e-05	0.000611046	ILDR2	immunoglobulin-like domain containing receptor 2	Other	other
ENSMUSG00000051331	Cacna1c	-0.429596	6.11536	16.8013	4.15051e-05	0.00061621	CACNA1C	calcium channel, voltage-dependent, L type, alpha 1C subunit	Plasma Membrane	ion channel	cinnarizine, MEM-1003, amlodipine/olmesartan medoxomil, clevidipine butyrate, amlodipine/hydrochlorothiazide/valsartan, amlodipine/telmisartan, aliskiren/amlodipine, amlodipine/hydrochlorothiazide/olmesartan medoxomil, aliskiren/amlodipine/hydrochlorothiazide, nilvadipine, amlodipine/valsartan, amlodipine/perindopril, amlodipine/benazepril, diltiazem, verapamil, mibefradil, bepridil, enalapril/fe…
ENSMUSG00000039115	Itga9	0.592594	3.35885	16.7673	4.22542e-05	0.000626552	ITGA9	integrin, alpha 9	Plasma Membrane	other
ENSMUSG00000029718	Pcolce	1.0708	2.51227	16.7085	4.35854e-05	0.000645486	PCOLCE	procollagen C-endopeptidase enhancer	Extracellular Space	other
ENSMUSG00000045515	Pou3f3	0.38044	5.7911	16.6943	4.39128e-05	0.000649528	POU3F3	POU class 3 homeobox 3	Nucleus	transcription regulator
ENSMUSG00000032231	Anxa2	0.610589	4.33963	16.6874	4.40733e-05	0.000651092	ANXA2	annexin A2	Plasma Membrane	other
ENSMUSG00000003575	Crtc1	-0.386537	6.5318	16.6462	4.50403e-05	0.000664554	CRTC1	CREB regulated transcription coactivator 1	Nucleus	transcription regulator	CC-115, INK 128
ENSMUSG00000050967	Creg2	-0.370583	6.30503	16.6127	4.58441e-05	0.000675577	CREG2	cellular repressor of E1A-stimulated genes 2	Extracellular Space	enzyme
ENSMUSG00000022329	Stk3	-0.595991	3.90493	16.6037	4.60622e-05	0.000677952	STK3	serine/threonine kinase 3	Cytoplasm	kinase
ENSMUSG00000046879	Irgm1	2.791	5.33891	16.59	4.63948e-05	0.000682003	Irgm1	immunity-related GTPase family M member 1	Cytoplasm	other
ENSMUSG00000074896	Ifit3	1.77691	4.79615	16.5805	4.6629e-05	0.000684602	IFIT3	interferon-induced protein with tetratricopeptide repeats 3	Cytoplasm	other
ENSMUSG00000030249	Abcc9	-0.660402	3.57439	16.5737	4.67945e-05	0.000686185	ABCC9	ATP-binding cassette, sub-family C (CFTR/MRP), member 9	Plasma Membrane	ion channel
ENSMUSG00000029071	Dvl1	-0.38646	6.06468	16.5558	4.72403e-05	0.00069187	DVL1	dishevelled segment polarity protein 1	Cytoplasm	other
ENSMUSG00000004902	Slc25a18	-0.363272	6.54525	16.5314	4.78504e-05	0.000699944	SLC25A18	solute carrier family 25 (glutamate carrier), member 18	Cytoplasm	transporter
ENSMUSG00000072235	Tuba1a	-0.379532	10.0051	16.5277	4.79453e-05	0.000700472	TUBA1A	tubulin, alpha 1a	Cytoplasm	other	epothilone B, colchicine/probenecid, larotaxel, eribulin, davunetide, vintafolide, milataxel, cevipabulin, gemcitabine/paclitaxel, docetaxel/prednisone, capecitabine/docetaxel, paclitaxel/trastuzumab, cyclophosphamide/prednisone/vincristine, docetaxel/hydrocortisone, cyclophosphamide/docetaxel, gemcitabine/vinorelbine, cyclophosphamide/daunorubicin/imatinib/prednisone/vincristine, cyclophosphamid…
ENSMUSG00000056158	Car10	-0.421312	6.27173	16.5232	4.80575e-05	0.000701251	CA10	carbonic anhydrase X	Other	enzyme
ENSMUSG00000036820	Amdhd2	-0.620648	3.36401	16.5183	4.81826e-05	0.000702215	AMDHD2	amidohydrolase domain containing 2	Nucleus	enzyme
ENSMUSG00000034156	Bzrap1	-0.600713	7.45	16.5012	4.86192e-05	0.000707713	BZRAP1	benzodiazepine receptor (peripheral) associated protein 1	Cytoplasm	other
ENSMUSG00000059839	Zfp874b	-0.575216	3.24936	16.4745	4.93092e-05	0.000716879	Zfp874a/Zfp874b	zinc finger protein 874b	Other	other
ENSMUSG00000035383	Pmch	-0.530108	8.03	16.449	4.99761e-05	0.000725689	PMCH	pro-melanin-concentrating hormone	Extracellular Space	other
ENSMUSG00000072847	A530017D24Rik	-0.463766	4.26914	16.439	5.02403e-05	0.000728637	A530017D24Rik	RIKEN cDNA A530017D24 gene	Other	other
ENSMUSG00000024160	Spsb3	-0.576112	5.05238	16.4154	5.0869e-05	0.000736858	SPSB3	splA/ryanodine receptor domain and SOCS box containing 3	Other	other
ENSMUSG00000026443	Lrrn2	-0.405145	7.07585	16.3915	5.15146e-05	0.000745304	LRRN2	leucine rich repeat neuronal 2	Plasma Membrane	other
ENSMUSG00000021721	Htr1a	0.515664	4.23853	16.3464	5.27564e-05	0.000762343	HTR1A	5-hydroxytryptamine (serotonin) receptor 1A, G protein-coupled	Plasma Membrane	G-protein coupled receptor	buspirone, caffeine/ergotamine, bifeprunox, iloperidone, flibanserin, asenapine, naluzotan, psilocybine, SLV-314, naproxen/sumatriptan, thioproperazine, lurasidone, vortioxetine, cinitapride, pipothiazine, chloropromazine, vilazodone, trazodone, sumatriptan, doxepin, alprenolol, eletriptan, almotriptan, fenfluramine, quetiapine, nefazodone, ziprasidone, aripiprazole, methysergide, dihydroergotami…
ENSMUSG00000020630	Rnaseh1	-0.610592	3.08607	16.3199	5.34996e-05	0.000772145	RNASEH1	ribonuclease H1	Nucleus	enzyme
ENSMUSG00000016503	Gtf3a	-0.495314	4.13948	16.305	5.39205e-05	0.000777278	GTF3A	general transcription factor IIIA	Nucleus	transcription regulator
ENSMUSG00000032553	Srprb	-0.46286	5.05041	16.2944	5.42237e-05	0.000780703	SRPRB	signal recognition particle receptor, B subunit	Cytoplasm	other
ENSMUSG00000011179	Odc1	-0.357259	6.12342	16.254	5.53923e-05	0.000796565	ODC1	ornithine decarboxylase 1	Cytoplasm	enzyme	tazarotene, eflornithine
ENSMUSG00000028519	Dab1	0.457219	5.75826	16.2467	5.56075e-05	0.000798695	DAB1	Dab, reelin signal transducer, homolog 1 (Drosophila)	Cytoplasm	other
ENSMUSG00000081684	Rps2-ps13	3.97543	5.35062	16.2299	5.61009e-05	0.000804811	Gm33443	predicted gene, 33443	Other	other
ENSMUSG00000036192	Rorb	-0.552025	5.33022	16.2093	5.67151e-05	0.000812643	RORB	RAR-related orphan receptor B	Nucleus	ligand-dependent nuclear receptor
ENSMUSG00000027875	Hmgcs2	0.549097	3.91973	16.1217	5.93983e-05	0.000850067	HMGCS2	3-hydroxy-3-methylglutaryl-CoA synthase 2 (mitochondrial)	Cytoplasm	enzyme
ENSMUSG00000058441	Panx2	-0.466027	6.50684	16.1085	5.98159e-05	0.000855016	PANX2	pannexin 2	Plasma Membrane	transporter
ENSMUSG00000051726	Kcnf1	-0.473802	5.3303	16.0552	6.15236e-05	0.000877319	KCNF1	potassium channel, voltage gated modifier subfamily F, member 1	Plasma Membrane	ion channel
ENSMUSG00000032667	Pon2	-0.447855	5.53081	16.0565	6.14805e-05	0.000877319	PON2	paraoxonase 2	Plasma Membrane	enzyme
ENSMUSG00000036046	5031439G07Rik	-0.427032	7.76382	16.0249	6.25144e-05	0.000889318	KIAA0930	KIAA0930	Other	other
ENSMUSG00000024395	Lims2	-0.52289	3.66478	16.0263	6.24691e-05	0.000889318	LIMS2	LIM and senescent cell antigen-like domains 2	Cytoplasm	other
ENSMUSG00000025213	Kazald1	-0.754387	2.31425	15.99	6.36777e-05	0.000904785	KAZALD1	Kazal-type serine peptidase inhibitor domain 1	Extracellular Space	other
ENSMUSG00000029659	6330406I15Rik	-0.635194	3.22184	15.9787	6.40589e-05	0.000909118	MEDAG	mesenteric estrogen-dependent adipogenesis	Cytoplasm	other
ENSMUSG00000031255	Sytl4	-0.558966	4.53763	15.9278	6.58042e-05	0.000932774	SYTL4	synaptotagmin-like 4	Cytoplasm	transporter
ENSMUSG00000078853	Igtp	3.99415	5.82319	15.9196	6.60911e-05	0.000935727	Igtp	interferon gamma induced GTPase	Cytoplasm	enzyme
ENSMUSG00000027963	Extl2	-0.338738	6.58886	15.9131	6.63174e-05	0.000937816	EXTL2	exostosin-like glycosyltransferase 2	Cytoplasm	enzyme
ENSMUSG00000063430	Wscd2	0.490439	4.99166	15.8932	6.70198e-05	0.000946625	WSCD2	WSC domain containing 2	Other	other
ENSMUSG00000051107	Gm15440	-0.442853	4.66319	15.8747	6.76759e-05	0.000953629
ENSMUSG00000024150	Mcfd2	-0.32176	6.513	15.8765	6.76121e-05	0.000953629	MCFD2	multiple coagulation factor deficiency 2	Cytoplasm	other
ENSMUSG00000032040	Dcps	0.488704	4.33059	15.8719	6.77769e-05	0.000953856	DCPS	decapping enzyme, scavenger	Nucleus	enzyme
ENSMUSG00000020846	Fam101b	-0.478191	4.56048	15.868	6.79179e-05	0.000953856	FAM101B	family with sequence similarity 101, member B	Other	other
ENSMUSG00000035314	Gdpd5	-0.530334	4.70173	15.8676	6.79323e-05	0.000953856	GDPD5	glycerophosphodiester phosphodiesterase domain containing 5	Other	enzyme
ENSMUSG00000016194	Hsd11b1	-0.446056	4.48525	15.8206	6.96408e-05	0.000976693	HSD11B1	hydroxysteroid (11-beta) dehydrogenase 1	Cytoplasm	enzyme
ENSMUSG00000018459	Slc13a3	0.533199	4.54975	15.8058	7.01854e-05	0.000983173	SLC13A3	solute carrier family 13 (sodium-dependent dicarboxylate transporter), member 3	Plasma Membrane	transporter
ENSMUSG00000037455	1110021L09Rik	0.497632	4.15204	15.7984	7.04623e-05	0.000983582	SLC18B1	solute carrier family 18, subfamily B, member 1	Other	other
ENSMUSG00000029697	Fezf1	-0.716205	2.55447	15.8025	7.03111e-05	0.000983582	FEZF1	FEZ family zinc finger 1	Other	other
ENSMUSG00000025402	Nab2	0.568724	4.04055	15.7988	7.04477e-05	0.000983582	NAB2	NGFI-A binding protein 2 (EGR1 binding protein 2)	Nucleus	transcription regulator
ENSMUSG00000036225	Kctd1	0.507398	5.17214	15.792	7.07016e-05	0.000985765	KCTD1	potassium channel tetramerization domain containing 1	Nucleus	transcription regulator
ENSMUSG00000036103	Colec12	0.545856	3.90136	15.7771	7.12588e-05	0.000991882	COLEC12	collectin sub-family member 12	Plasma Membrane	transmembrane receptor
ENSMUSG00000079057	Cyp4v3	0.665072	3.71745	15.7759	7.13069e-05	0.000991882	CYP4V2	cytochrome P450, family 4, subfamily V, polypeptide 2	Cytoplasm	enzyme
ENSMUSG00000027597	Ahcy	-0.55137	4.80719	15.7703	7.15153e-05	0.000993621	AHCY	adenosylhomocysteinase	Cytoplasm	enzyme	9-(2',3'-dihydroxycyclopent-4'-enyl)adenine, 3-deazaneplanocin, neplanocin A, 3-deazaaristeromycin, cyanovirin-N, 6'-C-methylneplanocin A
ENSMUSG00000025066	Sfr1	-0.32221	6.35634	15.7586	7.19618e-05	0.000998658	SFR1	SWI5-dependent recombination repair 1	Nucleus	other
ENSMUSG00000024164	C3	2.08468	3.94101	15.7554	7.20819e-05	0.000999161	C3	complement component 3	Extracellular Space	peptidase	IgG
ENSMUSG00000020758	Itgb4	-0.484419	4.69778	15.7417	7.26072e-05	0.00100527	ITGB4	integrin, beta 4	Plasma Membrane	transmembrane receptor
ENSMUSG00000067879	3110035E14Rik	0.722581	5.30525	15.6954	7.4403e-05	0.00102894	C8orf46	chromosome 8 open reading frame 46	Other	other
ENSMUSG00000050334	C130071C03Rik	0.611153	4.63215	15.6924	7.45221e-05	0.00102939	C130071C03Rik	RIKEN cDNA C130071C03 gene	Other	other
ENSMUSG00000057969	Sema3b	0.72639	2.41613	15.6743	7.52384e-05	0.00103808	SEMA3B	sema domain, immunoglobulin domain (Ig), short basic domain, secreted, (semaphorin) 3B	Extracellular Space	other
ENSMUSG00000022131	Gpr180	-0.443235	4.45224	15.6638	7.56591e-05	0.00104268	GPR180	G protein-coupled receptor 180	Cytoplasm	other
ENSMUSG00000036585	Fgf1	0.426682	7.58332	15.6539	7.60548e-05	0.00104692	FGF1	fibroblast growth factor 1 (acidic)	Extracellular Space	growth factor	pentosan polysulfate
ENSMUSG00000056296	Synpr	0.536103	5.98798	15.6468	7.63416e-05	0.00104965	SYNPR	synaptoporin	Plasma Membrane	transporter
ENSMUSG00000032564	Cpne4	-0.597411	5.50761	15.6426	7.65131e-05	0.0010508	CPNE4	copine IV	Cytoplasm	other
ENSMUSG00000024827	Gldc	0.803322	3.75366	15.6377	7.67086e-05	0.00105227	GLDC	glycine dehydrogenase (decarboxylating)	Cytoplasm	enzyme
ENSMUSG00000034021	Pds5b	0.353358	6.92438	15.5919	7.85895e-05	0.00107683	PDS5B	PDS5 cohesin associated factor B	Nucleus	other
ENSMUSG00000040543	Pitpnm3	-0.358348	6.06529	15.5133	8.19282e-05	0.00112129	PITPNM3	PITPNM family member 3	Cytoplasm	transporter
ENSMUSG00000020844	Nxn	0.455287	4.28829	15.4997	8.25163e-05	0.00112804	NXN	nucleoredoxin	Nucleus	enzyme
ENSMUSG00000021097	Clmn	-0.48761	7.28415	15.492	8.28567e-05	0.00113139	CLMN	calmin (calponin-like, transmembrane)	Cytoplasm	other
ENSMUSG00000029661	Col1a2	0.566475	4.00546	15.4521	8.46207e-05	0.00115416	COL1A2	collagen, type I, alpha 2	Extracellular Space	other	collagenase clostridium histolyticum
ENSMUSG00000056708	Ier5	0.631422	4.07269	15.4219	8.5988e-05	0.00117146	IER5	immediate early response 5	Other	other
ENSMUSG00000042348	Arl15	0.633491	4.69563	15.3499	8.93252e-05	0.00121554	ARL15	ADP-ribosylation factor-like 15	Cytoplasm	other
ENSMUSG00000032744	Heyl	-0.613857	4.47484	15.3386	8.98617e-05	0.00122144	HEYL	hes-related family bHLH transcription factor with YRPW motif-like	Nucleus	transcription regulator
ENSMUSG00000037166	Ppp1r14a	-0.813934	2.88723	15.3357	9.00013e-05	0.00122195	PPP1R14A	protein phosphatase 1, regulatory (inhibitor) subunit 14A	Cytoplasm	phosphatase
ENSMUSG00000022211	Lrrc16b	-0.913764	5.46926	15.3287	9.03351e-05	0.00122369	LRRC16B	leucine rich repeat containing 16B	Other	other
ENSMUSG00000022469	Rapgef3	-0.449382	5.35467	15.3293	9.03052e-05	0.00122369	RAPGEF3	Rap guanine nucleotide exchange factor (GEF) 3	Nucleus	other
ENSMUSG00000033595	Lgi3	-0.382666	7.58242	15.3171	9.0892e-05	0.00122983	LGI3	leucine-rich repeat LGI family, member 3	Extracellular Space	other
ENSMUSG00000036898	Zfp157	-0.514088	4.45567	15.2885	9.22785e-05	0.00124717	ZNF613	zinc finger protein 613	Nucleus	other
ENSMUSG00000060802	B2m	2.15898	8.1253	15.2567	9.38426e-05	0.00126687	B2M	beta-2-microglobulin	Plasma Membrane	transmembrane receptor
ENSMUSG00000069833	Ahnak	0.466906	5.05712	15.2525	9.40542e-05	0.00126829	AHNAK	AHNAK nucleoprotein	Nucleus	other
ENSMUSG00000022490	Ppp1r1a	0.597971	5.17787	15.2476	9.42977e-05	0.00127014	PPP1R1A	protein phosphatase 1, regulatory (inhibitor) subunit 1A	Cytoplasm	phosphatase
ENSMUSG00000002871	Tpra1	-0.445033	4.93556	15.2393	9.47112e-05	0.00127427	TPRA1	transmembrane protein, adipocyte asscociated 1	Plasma Membrane	G-protein coupled receptor
ENSMUSG00000026857	Ntmt1	-0.463864	4.13892	15.2298	9.5188e-05	0.00127779	NTMT1	N-terminal Xaa-Pro-Lys N-methyltransferase 1	Nucleus	enzyme
ENSMUSG00000047085	Lrrc4b	-0.439427	6.24998	15.1964	9.6888e-05	0.00129915	LRRC4B	leucine rich repeat containing 4B	Plasma Membrane	other
ENSMUSG00000041729	Coro2b	-0.386026	7.24729	15.1866	9.73944e-05	0.00130301	CORO2B	coronin, actin binding protein, 2B	Other	other
ENSMUSG00000032558	Nphp3	-0.736282	3.56323	15.1886	9.72868e-05	0.00130301	NPHP3	nephronophthisis 3 (adolescent)	Extracellular Space	other
ENSMUSG00000030376	Slc8a2	0.563526	6.48128	15.1711	9.81948e-05	0.00131224	SLC8A2	solute carrier family 8 (sodium/calcium exchanger), member 2	Cytoplasm	transporter
ENSMUSG00000009687	Fxyd5	0.701042	3.94057	15.1677	9.83733e-05	0.00131315	FXYD5	FXYD domain containing ion transport regulator 5	Plasma Membrane	ion channel
ENSMUSG00000035620	Ric8b	0.328979	6.20638	15.1543	9.90724e-05	0.001321	RIC8B	RIC8 guanine nucleotide exchange factor B	Cytoplasm	other
ENSMUSG00000030093	Wnt7a	0.503784	4.07414	15.1521	9.91891e-05	0.00132108	WNT7A	wingless-type MMTV integration site family, member 7A	Extracellular Space	cytokine
ENSMUSG00000061740	Cyp2d22	-0.421	5.2483	15.106	0.000101639	0.00135219	Cyp2d22	cytochrome P450, family 2, subfamily d, polypeptide 22	Cytoplasm	enzyme
ENSMUSG00000060260	Pwwp2b	0.61168	3.66005	15.0806	0.000103015	0.00136897	PWWP2B	PWWP domain containing 2B	Nucleus	other
ENSMUSG00000047735	Samd9l	1.45211	2.99668	15.0736	0.0001034	0.00137256	SAMD9L	sterile alpha motif domain containing 9-like	Extracellular Space	other
ENSMUSG00000026062	Slc9a2	0.991688	2.53423	15.0694	0.000103628	0.00137405	SLC9A2	solute carrier family 9, subfamily A (NHE2, cation proton antiporter 2), member 2	Plasma Membrane	transporter
ENSMUSG00000033088	Triobp	-0.569464	3.1129	15.0668	0.000103775	0.00137447	TRIOBP	TRIO and F-actin binding protein	Nucleus	other
ENSMUSG00000002831	Plin4	1.0556	2.64836	15.0442	0.000105024	0.00138947	PLIN4	perilipin 4	Cytoplasm	other
ENSMUSG00000066705	Fxyd6	-0.380358	7.31881	15.0276	0.000105949	0.00140015	FXYD6	FXYD domain containing ion transport regulator 6	Plasma Membrane	ion channel
ENSMUSG00000026322	Htr4	0.723777	2.35506	14.9997	0.000107531	0.00141948	HTR4	5-hydroxytryptamine (serotonin) receptor 4, G protein-coupled	Plasma Membrane	G-protein coupled receptor	PRX-03140, cisapride, renzapride, fenfluramine, tegaserod, ergotamine
ENSMUSG00000038141	Tmem181a	-0.426517	5.27483	14.9818	0.000108551	0.00143135	TMEM181	transmembrane protein 181	Other	other
ENSMUSG00000042757	Tmem108	-0.449604	4.55067	14.9587	0.000109888	0.00144738	TMEM108	transmembrane protein 108	Other	other
ENSMUSG00000066357	Wdr6	-0.448035	8.943	14.9508	0.000110351	0.00145188	WDR6	WD repeat domain 6	Cytoplasm	other
ENSMUSG00000036882	Arhgap33	0.485002	6.07194	14.9426	0.000110829	0.00145656	ARHGAP33	Rho GTPase activating protein 33	Plasma Membrane	transporter
ENSMUSG00000020262	Adarb1	-0.542325	8.67067	14.9302	0.000111565	0.001463	ADARB1	adenosine deaminase, RNA-specific, B1	Nucleus	enzyme
ENSMUSG00000000805	Car4	-0.444572	4.76201	14.9307	0.000111531	0.001463	CA4	carbonic anhydrase IV	Plasma Membrane	enzyme	ethoxyzolamide, dichlorphenamide, phentermine/topiramate, methazolamide, hydrochlorothiazide, acetazolamide, trichloromethiazide, chlorothiazide, chlorothiazide/reserpine, chlorthalidone, benzthiazide, sulfacetamide, topiramate
ENSMUSG00000045349	Sh2d5	0.396437	6.06193	14.9154	0.000112441	0.00147287	SH2D5	SH2 domain containing 5	Plasma Membrane	other
ENSMUSG00000001248	Gramd1a	-0.396945	6.29888	14.9098	0.000112773	0.00147559	GRAMD1A	GRAM domain containing 1A	Extracellular Space	other
ENSMUSG00000038255	Neurod2	2.06242	2.73452	14.9	0.000113364	0.00148169	NEUROD2	neuronal differentiation 2	Nucleus	transcription regulator
ENSMUSG00000019362	D8Ertd738e	-0.486913	5.01696	14.8852	0.000114256	0.00149171	C19orf53	chromosome 19 open reading frame 53	Other	other
ENSMUSG00000027293	Ehd4	-0.437848	4.56838	14.866	0.000115428	0.00150537	EHD4	EH-domain containing 4	Plasma Membrane	enzyme
ENSMUSG00000019990	Pde7b	0.529999	5.67232	14.8299	0.000117657	0.00153275	PDE7B	phosphodiesterase 7B	Cytoplasm	enzyme	dyphylline, nitroglycerin, aminophylline, anagrelide, milrinone, dipyridamole, ketotifen, tolbutamide, theophylline, pentoxifylline
ENSMUSG00000067212	H2-T23	2.3097	5.1738	14.7984	0.000119635	0.00155513	HLA-E	major histocompatibility complex, class I, E	Plasma Membrane	transmembrane receptor
ENSMUSG00000030844	Rgs10	0.459516	5.82443	14.7986	0.000119624	0.00155513	RGS10	regulator of G-protein signaling 10	Cytoplasm	other
ENSMUSG00000028955	Vamp3	-0.421274	4.96445	14.7678	0.000121596	0.00157889	VAMP3	vesicle-associated membrane protein 3	Plasma Membrane	other
ENSMUSG00000060716	Plekhh1	-0.346659	6.37291	14.7044	0.000125755	0.00163111	PLEKHH1	pleckstrin homology domain containing, family H (with MyTH4 domain) member 1	Cytoplasm	other
ENSMUSG00000025738	Fbxl16	0.462788	8.63186	14.6894	0.000126759	0.00164235	FBXL16	F-box and leucine-rich repeat protein 16	Cytoplasm	other
ENSMUSG00000026640	Plxna2	0.352962	6.50347	14.6691	0.000128132	0.00165833	PLXNA2	plexin A2	Plasma Membrane	transmembrane receptor
ENSMUSG00000070056	Mfhas1	-0.424839	5.38129	14.6581	0.000128879	0.00166619	MFHAS1	malignant fibrous histiocytoma amplified sequence 1	Cytoplasm	other
ENSMUSG00000037820	Tgm2	0.767723	4.67197	14.6285	0.000130918	0.00169071	TGM2	transglutaminase 2	Cytoplasm	enzyme
ENSMUSG00000060780	Lrrtm1	-0.397585	5.91354	14.5997	0.000132933	0.00171488	LRRTM1	leucine rich repeat transmembrane neuronal 1	Plasma Membrane	other
ENSMUSG00000024079	Eif2ak2	0.923294	3.52465	14.5917	0.0001335	0.00172032	EIF2AK2	eukaryotic translation initiation factor 2-alpha kinase 2	Cytoplasm	kinase
ENSMUSG00000005583	Mef2c	0.488075	6.32604	14.5848	0.000133993	0.00172482	MEF2C	myocyte enhancer factor 2C	Nucleus	transcription regulator
ENSMUSG00000020439	Smtn	-0.646075	3.18723	14.5813	0.000134243	0.00172617	SMTN	smoothelin	Extracellular Space	other
ENSMUSG00000056204	Pgpep1	-0.496567	3.77814	14.5778	0.000134488	0.00172745	PGPEP1	pyroglutamyl-peptidase I	Cytoplasm	peptidase
ENSMUSG00000071454	Dtnb	0.427372	5.57495	14.5679	0.000135199	0.00173285	DTNB	dystrobrevin, beta	Plasma Membrane	other
ENSMUSG00000035293	G2e3	-0.725818	2.77602	14.5696	0.000135077	0.00173285	G2E3	G2/M-phase specific E3 ubiquitin protein ligase	Cytoplasm	other
ENSMUSG00000024082	2410091C18Rik	-0.42623	4.90808	14.5613	0.000135671	0.0017361	NDUFAF7	NADH dehydrogenase (ubiquinone) complex I, assembly factor 7	Cytoplasm	other
ENSMUSG00000053137	Mapk11	-0.490716	4.73946	14.5603	0.000135744	0.0017361	MAPK11	mitogen-activated protein kinase 11	Cytoplasm	kinase	talmapimod, regorafenib
ENSMUSG00000051855	Mest	0.432258	4.31033	14.5233	0.000138438	0.00176865	MEST	mesoderm specific transcript	Cytoplasm	peptidase
ENSMUSG00000039114	Nrn1	-0.364909	6.59812	14.5172	0.000138885	0.00177246	NRN1	neuritin 1	Cytoplasm	other
ENSMUSG00000001627	Ifrd1	0.460137	4.62168	14.5128	0.000139208	0.00177468	IFRD1	interferon-related developmental regulator 1	Nucleus	other
ENSMUSG00000018819	Lsp1	0.853333	2.88264	14.5035	0.0001399	0.00178159	LSP1	lymphocyte-specific protein 1	Cytoplasm	other
ENSMUSG00000006411	Pvrl4	-0.593235	3.1538	14.4713	0.00014231	0.00180841	PVRL4	poliovirus receptor-related 4	Plasma Membrane	other
ENSMUSG00000005892	Trh	-0.472292	5.63793	14.4725	0.000142217	0.00180841	TRH	thyrotropin-releasing hormone	Extracellular Space	other
ENSMUSG00000016386	Mpped2	0.521493	4.77793	14.4599	0.000143173	0.00181744	MPPED2	metallophosphoesterase domain containing 2	Other	other
ENSMUSG00000030307	Slc6a11	-0.494649	9.79995	14.4483	0.000144056	0.00182671	SLC6A11	solute carrier family 6 (neurotransmitter transporter), member 11	Plasma Membrane	transporter	tiagabine
ENSMUSG00000053693	Mast1	-0.419215	6.55347	14.4355	0.000145039	0.00183722	MAST1	microtubule associated serine/threonine kinase 1	Cytoplasm	kinase
ENSMUSG00000020473	Aebp1	0.512831	4.42844	14.417	0.000146472	0.00185142	AEBP1	AE binding protein 1	Nucleus	peptidase
ENSMUSG00000029304	Spp1	0.832928	4.99517	14.4184	0.000146365	0.00185142	SPP1	secreted phosphoprotein 1	Extracellular Space	cytokine
ENSMUSG00000017376	Nlk	0.42877	5.4587	14.3738	0.000149874	0.00189242	NLK	nemo-like kinase	Nucleus	kinase
ENSMUSG00000040213	Ccbl2	0.603565	3.01924	14.364	0.000150655	0.00190027	CCBL2	cysteine conjugate-beta lyase 2	Cytoplasm	enzyme
ENSMUSG00000029385	Ccng2	0.507542	4.63764	14.3533	0.000151514	0.00190908	CCNG2	cyclin G2	Nucleus	other
ENSMUSG00000037010	Apln	-0.468968	5.12218	14.3489	0.000151872	0.00190954	APLN	apelin	Extracellular Space	other
ENSMUSG00000038156	Spon1	-0.376034	7.12253	14.3503	0.000151752	0.00190954	SPON1	spondin 1, extracellular matrix protein	Extracellular Space	other
ENSMUSG00000038485	Socs7	0.359834	6.44768	14.3372	0.000152817	0.00191941	SOCS7	suppressor of cytokine signaling 7	Cytoplasm	other
ENSMUSG00000025198	Erlin1	0.461086	4.59139	14.328	0.000153565	0.00192677	ERLIN1	ER lipid raft associated 1	Plasma Membrane	other
ENSMUSG00000039007	Pgcp	-0.592543	4.20987	14.3216	0.000154088	0.00192926	CPQ	carboxypeptidase Q	Extracellular Space	peptidase
ENSMUSG00000054079	Utp18	0.53413	4.21707	14.3228	0.000153987	0.00192926	UTP18	UTP18 small subunit (SSU) processome component homolog (yeast)	Nucleus	other
ENSMUSG00000028661	Epha8	-0.61225	3.73779	14.2996	0.000155901	0.00194991	EPHA8	EPH receptor A8	Plasma Membrane	kinase
ENSMUSG00000039809	Gabbr2	-0.509467	8.48931	14.2693	0.000158426	0.00197734	GABBR2	gamma-aminobutyric acid (GABA) B receptor, 2	Plasma Membrane	G-protein coupled receptor	arbaclofen placarbil, arbaclofen, baclofen
ENSMUSG00000021039	Snw1	0.370048	6.46232	14.2695	0.000158411	0.00197734	SNW1	SNW domain containing 1	Nucleus	transcription regulator
ENSMUSG00000095930	Nim1	-0.452787	4.30902	14.2573	0.00015944	0.00198791	NIM1K	NIM1 serine/threonine protein kinase	Other	kinase
ENSMUSG00000030584	Dpf1	0.44695	4.64574	14.2483	0.000160207	0.00199538	DPF1	D4, zinc and double PHD fingers family 1	Nucleus	other
ENSMUSG00000005357	Slc1a6	-0.439315	4.52851	14.2434	0.000160625	0.00199849	SLC1A6	solute carrier family 1 (high affinity aspartate/glutamate transporter), member 6	Plasma Membrane	transporter	riluzole
ENSMUSG00000021062	Rab15	0.398611	7.30437	14.2384	0.000161053	0.00200173	Rab15	RAB15, member RAS oncogene family	Cytoplasm	enzyme
ENSMUSG00000028354	Fmn2	-0.374319	6.0993	14.2354	0.000161306	0.00200278	FMN2	formin 2	Cytoplasm	other
ENSMUSG00000037735	2810032G03Rik	0.584636	3.03319	14.198	0.000164548	0.00204091	2810032G03Rik	RIKEN cDNA 2810032G03 gene	Other	other
ENSMUSG00000052369	Tmem106c	-0.435476	5.576	14.1955	0.000164765	0.00204147	TMEM106C	transmembrane protein 106C	Other	other
ENSMUSG00000025239	Limd1	-0.511382	3.67324	14.183	0.000165861	0.00205291	LIMD1	LIM domains containing 1	Nucleus	transcription regulator
ENSMUSG00000073805	Fam196a	0.466916	4.06668	14.1509	0.000168716	0.00208609	FAM196A	family with sequence similarity 196, member A	Other	other
ENSMUSG00000041653	Pnpla3	-0.65987	3.04818	14.1324	0.00017038	0.00210448	PNPLA3	patatin-like phospholipase domain containing 3	Cytoplasm	enzyme
ENSMUSG00000087408	Lass1	-0.446101	5.31138	14.1055	0.000172842	0.00213267	CERS1	ceramide synthase 1	Cytoplasm	enzyme
ENSMUSG00000054843	Atrnl1	-0.358172	6.52935	14.0929	0.000173997	0.00214471	ATRNL1	attractin-like 1	Other	other
ENSMUSG00000029211	Gabra4	-0.400174	6.80812	14.0832	0.000174897	0.00215357	GABRA4	gamma-aminobutyric acid (GABA) A receptor, alpha 4	Plasma Membrane	ion channel	methohexital, primidone, meprobamate, aspirin/butalbital/caffeine, aspirin/meprobamate, aspirin/butalbital/caffeine/codeine, hexobarbital, pagoclone, alphadolone, SEP 174559, heptabarbital, clobazam, nitrazepam, butobarbital, acetaminophen/butalbital/caffeine, sevoflurane, isoflurane, gaboxadol, isoniazid, felbamate, etomidate, muscimol, halothane, fluoxetine/olanzapine, amobarbital, atropine/hyo…
ENSMUSG00000042109	Csdc2	-0.402058	7.45028	14.0755	0.000175617	0.0021602	CSDC2	cold shock domain containing C2, RNA binding	Cytoplasm	other
ENSMUSG00000064346	mt-Tw	-0.706853	3.02239	14.0693	0.000176193	0.00216505
ENSMUSG00000034324	Tmem132c	-0.511689	4.21466	14.0635	0.000176736	0.00216948	TMEM132C	transmembrane protein 132C	Other	other
ENSMUSG00000049521	Cdc42ep1	-0.442237	5.36416	14.0534	0.000177694	0.00217899	CDC42EP1	CDC42 effector protein (Rho GTPase binding) 1	Extracellular Space	other
ENSMUSG00000030103	Bhlhe40	-0.369454	6.43369	14.0513	0.00017789	0.00217915	BHLHE40	basic helix-loop-helix family, member e40	Nucleus	transcription regulator
ENSMUSG00000033191	Tie1	-0.498344	3.78953	14.0211	0.000180767	0.00221212	TIE1	tyrosine kinase with immunoglobulin-like and EGF-like domains 1	Plasma Membrane	kinase
ENSMUSG00000025477	Inpp5a	-0.335565	6.25788	14.0111	0.000181733	0.00222166	INPP5A	inositol polyphosphate-5-phosphatase, 40kDa	Plasma Membrane	phosphatase
ENSMUSG00000019831	Wasf1	0.472965	6.60275	14.0026	0.000182557	0.00222944	WASF1	WAS protein family, member 1	Nucleus	other
ENSMUSG00000033904	Ccp110	-0.370924	6.69806	13.9878	0.000184004	0.0022426	CCP110	centriolar coiled coil protein 110kDa	Cytoplasm	other
ENSMUSG00000025558	Dock9	-0.393052	7.09458	13.9877	0.000184011	0.0022426	DOCK9	dedicator of cytokinesis 9	Cytoplasm	other
ENSMUSG00000036478	Btg1	0.582291	4.91207	13.9709	0.000185665	0.00226045	BTG1	B-cell translocation gene 1, anti-proliferative	Nucleus	transcription regulator
ENSMUSG00000029050	Ski	0.357141	6.40151	13.943	0.00018844	0.00229188	SKI	SKI proto-oncogene	Nucleus	transcription regulator
ENSMUSG00000054426	A930005H10Rik	0.556879	3.09438	13.9209	0.000190663	0.00231656	A930005H10Rik	RIKEN cDNA A930005H10 gene	Other	other
ENSMUSG00000031661	Nkd1	-0.444768	4.44323	13.9107	0.000191703	0.00232682	NKD1	naked cuticle homolog 1 (Drosophila)	Other	other
ENSMUSG00000051065	Mb21d2	-0.407421	5.73188	13.8529	0.00019769	0.00239705	MB21D2	Mab-21 domain containing 2	Other	other
ENSMUSG00000022817	Itgb5	0.428499	6.00594	13.8219	0.000200983	0.00243449	ITGB5	integrin, beta 5	Plasma Membrane	other	cilengitide
ENSMUSG00000035545	Leng8	-0.589886	7.14593	13.8092	0.000202348	0.00244853	LENG8	leukocyte receptor cluster (LRC) member 8	Other	other
ENSMUSG00000056486	Chn1	0.577	8.89069	13.7903	0.000204384	0.00247066	CHN1	chimerin 1	Cytoplasm	other
ENSMUSG00000085328	Gm17131	0.545675	4.42226	13.7861	0.000204849	0.00247126	Gm34578	predicted gene, 34578	Other	other
ENSMUSG00000016946	Kctd5	-0.439663	4.56636	13.7861	0.000204844	0.00247126	KCTD5	potassium channel tetramerization domain containing 5	Cytoplasm	other
ENSMUSG00000037940	Inpp4b	-0.510052	4.38111	13.7722	0.000206371	0.0024871	INPP4B	inositol polyphosphate-4-phosphatase, type II, 105kDa	Cytoplasm	phosphatase
ENSMUSG00000022323	Hrsp12	0.386306	5.7688	13.7649	0.000207176	0.00249429	HRSP12	heat-responsive protein 12	Cytoplasm	enzyme
ENSMUSG00000031513	Leprotl1	-0.30418	6.4201	13.7098	0.000213336	0.00256585	LEPROTL1	leptin receptor overlapping transcript-like 1	Plasma Membrane	other
ENSMUSG00000030091	Nup210	-0.41353	4.74056	13.7045	0.00021394	0.00257052	NUP210	nucleoporin 210kDa	Nucleus	transporter
ENSMUSG00000033214	Slitrk5	0.385783	5.71763	13.691	0.000215486	0.00258649	SLITRK5	SLIT and NTRK-like family, member 5	Other	other
ENSMUSG00000040860	Crocc	-0.74239	4.3484	13.6858	0.000216079	0.00259099	CROCC	ciliary rootlet coiled-coil, rootletin	Plasma Membrane	other
ENSMUSG00000039759	Thap3	-0.531683	3.2316	13.6634	0.000218672	0.00261944	THAP3	THAP domain containing, apoptosis associated protein 3	Other	other
ENSMUSG00000025207	Sema4g	-0.425046	6.23576	13.6546	0.000219704	0.00262916	SEMA4G	sema domain, immunoglobulin domain (Ig), transmembrane domain (TM) and short cytoplasmic domain, (semaphorin) 4G	Plasma Membrane	other
ENSMUSG00000027187	Cat	-0.330873	6.16638	13.613	0.000224622	0.00268532	CAT	catalase	Cytoplasm	enzyme	fomepizole
ENSMUSG00000073725	Lmbrd1	-0.353556	7.35469	13.6048	0.000225606	0.00269437	LMBRD1	LMBR1 domain containing 1	Cytoplasm	other
ENSMUSG00000024170	Telo2	-0.515724	4.04195	13.5955	0.000226724	0.00270501	TELO2	telomere maintenance 2	Cytoplasm	other
ENSMUSG00000023272	Creld2	0.517563	4.2105	13.5651	0.00023043	0.00274373	CRELD2	cysteine-rich with EGF-like domains 2	Other	other
ENSMUSG00000027965	Olfm3	-0.562514	5.59692	13.5665	0.00023026	0.00274373	OLFM3	olfactomedin 3	Cytoplasm	other
ENSMUSG00000017390	Aldoc	-0.300004	10.2546	13.5596	0.000231107	0.00274905	ALDOC	aldolase C, fructose-bisphosphate	Cytoplasm	enzyme
ENSMUSG00000060036	Rpl3	-0.375211	9.11504	13.5505	0.000232235	0.0027597	RPL3	ribosomal protein L3	Nucleus	other	omacetaxine mepesuccinate
ENSMUSG00000032388	Spg21	0.460393	5.00011	13.5376	0.000233829	0.00277587	SPG21	spastic paraplegia 21 (autosomal recessive, Mast syndrome)	Plasma Membrane	enzyme
ENSMUSG00000003662	Ciao1	-0.391435	5.5949	13.5183	0.000236251	0.00279848	CIAO1	cytosolic iron-sulfur assembly component 1	Nucleus	transcription regulator
ENSMUSG00000035900	Gramd4	-0.43714	5.17132	13.518	0.000236282	0.00279848	GRAMD4	GRAM domain containing 4	Other	other
ENSMUSG00000033948	Zswim5	0.485007	4.41383	13.5168	0.000236438	0.00279848	ZSWIM5	zinc finger, SWIM-type containing 5	Extracellular Space	other
ENSMUSG00000022240	Ctnnd2	-0.357987	7.32948	13.5123	0.000237003	0.00279959	CTNND2	catenin (cadherin-associated protein), delta 2	Plasma Membrane	other
ENSMUSG00000024548	Setbp1	0.500717	4.2725	13.5132	0.000236891	0.00279959	SETBP1	SET binding protein 1	Nucleus	other
ENSMUSG00000038112	AW551984	-0.405455	7.01346	13.4999	0.000238572	0.00281534	AW551984	expressed sequence AW551984	Other	other
ENSMUSG00000022494	Shisa9	-0.340738	6.60688	13.4933	0.000239414	0.00282248	SHISA9	shisa family member 9	Plasma Membrane	other
ENSMUSG00000037259	Dzank1	-0.46999	8.73439	13.4753	0.000241726	0.00284692	DZANK1	double zinc ribbon and ankyrin repeat domains 1	Other	other
ENSMUSG00000094910	D430019H16Rik	0.377097	7.27319	13.4712	0.000242251	0.00285028	D430019H16Rik	RIKEN cDNA D430019H16 gene	Other	other
ENSMUSG00000066842	Hmcn1	-0.662661	2.72738	13.4657	0.000242961	0.00285581	HMCN1	hemicentin 1	Extracellular Space	other
ENSMUSG00000030303	Far2	-0.457509	5.18991	13.4596	0.000243761	0.00286239	FAR2	fatty acyl CoA reductase 2	Cytoplasm	enzyme
ENSMUSG00000026442	Nfasc	-0.430143	8.34388	13.4479	0.000245276	0.00287735	NFASC	neurofascin	Plasma Membrane	other
ENSMUSG00000052373	Mpp3	0.499193	4.75833	13.435	0.000246968	0.00289131	MPP3	membrane protein, palmitoylated 3 (MAGUK p55 subfamily member 3)	Plasma Membrane	kinase
ENSMUSG00000035172	Plekhh3	-0.559219	2.97618	13.4342	0.000247072	0.00289131	PLEKHH3	pleckstrin homology domain containing, family H (with MyTH4 domain) member 3	Extracellular Space	other
ENSMUSG00000089862	Gm16039	-0.389603	4.75237	13.4309	0.000247516	0.00289222	Umad1	UMAP1-MVP12 associated (UMA) domain containing 1	Other	other
ENSMUSG00000028164	Manba	-0.484989	4.02955	13.4257	0.000248202	0.00289739	MANBA	mannosidase, beta A, lysosomal	Cytoplasm	enzyme
ENSMUSG00000049556	Lingo1	-0.353722	6.44818	13.4142	0.000249726	0.00291233	LINGO1	leucine rich repeat and Ig domain containing 1	Plasma Membrane	other
ENSMUSG00000040446	Rprd1a	0.328535	6.99603	13.4089	0.000250432	0.00291771	RPRD1A	regulation of nuclear pre-mRNA domain containing 1A	Extracellular Space	other
ENSMUSG00000064370	mt-Cytb	-0.197574	13.2833	13.3864	0.000253457	0.00295006	MT-CYB	cytochrome b	Cytoplasm	enzyme	atovaquone, atovaquone/proguanil
ENSMUSG00000031934	Panx1	0.436965	4.20231	13.3709	0.000255556	0.00297159	PANX1	pannexin 1	Plasma Membrane	transporter
ENSMUSG00000028268	Gbp3	2.18699	4.30477	13.3669	0.000256105	0.00297507	GBP4	guanylate binding protein 4	Cytoplasm	enzyme
ENSMUSG00000028132	Tmem56	-0.477247	5.54481	13.3549	0.000257742	0.00299116	TMEM56	transmembrane protein 56	Other	other
ENSMUSG00000035934	Pknox2	0.428834	5.30811	13.3499	0.000258431	0.00299624	PKNOX2	PBX/knotted 1 homeobox 2	Nucleus	other
ENSMUSG00000037754	Ppp1r16b	0.333798	6.92168	13.3401	0.000259788	0.00300612	PPP1R16B	protein phosphatase 1, regulatory subunit 16B	Plasma Membrane	phosphatase
ENSMUSG00000003992	Ssbp2	0.300667	6.33184	13.3406	0.000259724	0.00300612	SSBP2	single-stranded DNA binding protein 2	Nucleus	transcription regulator
ENSMUSG00000038002	Cramp1l	-0.417703	4.79259	13.3243	0.000261983	0.00302857	CRAMP1L	Crm, cramped-like (Drosophila)	Other	other
ENSMUSG00000084159	Gm12696	0.577834	3.1509	13.3025	0.000265054	0.0030611	Gm12696	predicted gene 12696	Other	other
ENSMUSG00000020926	Adam11	-0.314809	6.82693	13.2892	0.000266937	0.00307986	ADAM11	ADAM metallopeptidase domain 11	Plasma Membrane	peptidase
ENSMUSG00000026437	Cdk18	-0.360851	6.2563	13.2443	0.000273413	0.00315152	CDK18	cyclin-dependent kinase 18	Cytoplasm	kinase
ENSMUSG00000027577	Chrna4	-0.463931	6.59991	13.2423	0.000273704	0.00315183	CHRNA4	cholinergic receptor, nicotinic, alpha 4 (neuronal)	Plasma Membrane	transmembrane receptor	varenicline, ABT-089, ABT 418, isoflurane, mecamylamine, succinylcholine, memantine, rocuronium, doxacurium, amobarbital, mivacurium, pipecuronium, rapacuronium, metocurine, atracurium, cisatracurium, acetylcholine, nicotine, D-tubocurarine, arecoline, lobeline, enflurane, pancuronium, vecuronium
ENSMUSG00000050666	Vstm4	0.581058	2.9668	13.2369	0.000274488	0.0031578	VSTM4	V-set and transmembrane domain containing 4	Other	other
ENSMUSG00000000171	Sdhd	-0.292734	6.44314	13.1907	0.000281349	0.00323361	SDHD	succinate dehydrogenase complex, subunit D, integral membrane protein	Cytoplasm	enzyme	hexachlorophene
ENSMUSG00000042010	Acacb	-0.536399	3.21853	13.1635	0.000285455	0.00327764	ACACB	acetyl-CoA carboxylase beta	Cytoplasm	enzyme
ENSMUSG00000070315	4930581F22Rik	-0.614519	2.744	13.1592	0.000286116	0.00328206	4930581F22Rik	RIKEN cDNA 4930581F22 gene	Other	other
ENSMUSG00000063239	Grm4	-0.531615	5.48914	13.1537	0.000286946	0.00328842	GRM4	glutamate receptor, metabotropic 4	Plasma Membrane	G-protein coupled receptor	fasoracetam
ENSMUSG00000031789	Cngb1	-0.661991	2.88183	13.1389	0.000289229	0.00331139	Cngb1	cyclic nucleotide gated channel beta 1	Other	other
ENSMUSG00000036815	Dpp10	-0.332316	7.06633	13.1324	0.000290236	0.00331973	DPP10	dipeptidyl-peptidase 10 (non-functional)	Extracellular Space	peptidase
ENSMUSG00000053477	Tcf4	0.412548	6.9304	13.1258	0.000291262	0.00332827	TCF4	transcription factor 4	Nucleus	transcription regulator
ENSMUSG00000046186	Cd109	0.828043	2.39834	13.0953	0.000296044	0.00337967	CD109	CD109 molecule	Plasma Membrane	other
ENSMUSG00000017057	Il13ra1	0.476995	3.95522	13.0842	0.000297796	0.00339641	IL13RA1	interleukin 13 receptor, alpha 1	Plasma Membrane	transmembrane receptor	cintredekin besudotox
ENSMUSG00000015484	Fam163a	-0.450797	3.94829	13.0644	0.000300969	0.00342932	FAM163A	family with sequence similarity 163, member A	Other	other
ENSMUSG00000027111	Itga6	-0.413663	4.98384	13.0607	0.000301549	0.00343264	ITGA6	integrin, alpha 6	Plasma Membrane	transmembrane receptor
ENSMUSG00000037447	Arid5a	-0.519268	3.30893	13.0577	0.000302041	0.00343496	ARID5A	AT rich interactive domain 5A (MRF1-like)	Nucleus	transcription regulator
ENSMUSG00000041354	Rgl2	-0.548734	5.04611	13.0205	0.000308097	0.00349715	RGL2	ral guanine nucleotide dissociation stimulator-like 2	Cytoplasm	other
ENSMUSG00000019935	Slc17a8	0.787838	2.28805	13.0206	0.000308086	0.00349715	SLC17A8	solute carrier family 17 (vesicular glutamate transporter), member 8	Plasma Membrane	transporter
ENSMUSG00000054459	Vsnl1	-0.351801	9.27829	13.0156	0.000308911	0.00350305	VSNL1	visinin-like 1	Cytoplasm	other
ENSMUSG00000002341	Ncan	-0.315826	6.57642	13.0061	0.000310478	0.00351413	NCAN	neurocan	Extracellular Space	other
ENSMUSG00000003813	Rad23a	-0.33791	5.98608	13.0063	0.000310439	0.00351413	RAD23A	RAD23 homolog A (S. cerevisiae)	Nucleus	other
ENSMUSG00000068663	Clec16a	0.331255	6.65386	12.9817	0.000314542	0.00355675	CLEC16A	C-type lectin domain family 16, member A	Cytoplasm	other
ENSMUSG00000082286	Pisd-ps1	0.651655	2.4526	12.9696	0.000316588	0.00357648
ENSMUSG00000058488	Kl	1.25257	3.25075	12.9496	0.000319983	0.00361141	KL	klotho	Extracellular Space	enzyme
ENSMUSG00000058013	Sep11	0.318447	6.11711	12.9411	0.000321442	0.00362445	40787	septin 11	Nucleus	other
ENSMUSG00000025492	Ifitm3	1.25255	4.19994	12.931	0.000323181	0.0036406	IFITM3	interferon induced transmembrane protein 3	Plasma Membrane	other
ENSMUSG00000024078	Ttc27	-0.449165	4.00746	12.9098	0.000326863	0.0036786	TTC27	tetratricopeptide repeat domain 27	Other	other
ENSMUSG00000007041	Clic1	0.748672	3.77798	12.8973	0.000329053	0.00369974	CLIC1	chloride intracellular channel 1	Nucleus	ion channel
ENSMUSG00000028542	Slc6a9	-0.391871	7.17583	12.8943	0.00032958	0.00370218	SLC6A9	solute carrier family 6 (neurotransmitter transporter, glycine), member 9	Plasma Membrane	transporter
ENSMUSG00000038736	Nudcd1	-0.46746	3.99938	12.8808	0.000331968	0.00372549	NUDCD1	NudC domain containing 1	Nucleus	other
ENSMUSG00000022246	Rai14	0.654933	2.73728	12.8582	0.000336002	0.00376721	RAI14	retinoic acid induced 14	Nucleus	transcription regulator
ENSMUSG00000002205	Vrk3	0.438254	4.64304	12.8464	0.000338134	0.00378754	VRK3	vaccinia related kinase 3	Nucleus	kinase
ENSMUSG00000000531	Grasp	0.881638	2.94416	12.8416	0.000339004	0.00379372	GRASP	GRP1 (general receptor for phosphoinositides 1)-associated scaffold protein	Plasma Membrane	other
ENSMUSG00000031532	Tmem66	-0.359536	7.97261	12.8343	0.000340315	0.00380482	SARAF	store-operated calcium entry-associated regulatory factor	Cytoplasm	other
ENSMUSG00000004366	Sst	0.427559	6.5476	12.8326	0.000340638	0.00380486	SST	somatostatin	Extracellular Space	other
ENSMUSG00000039908	Slc26a11	-0.533315	3.55215	12.8293	0.00034123	0.0038079	SLC26A11	solute carrier family 26 (anion exchanger), member 11	Cytoplasm	transporter
ENSMUSG00000031762	Mt2	-0.338751	5.85402	12.8127	0.000344281	0.00383835	Mt2	metallothionein 2	Other	other
ENSMUSG00000018378	Cuedc1	-0.399657	5.21993	12.7818	0.000350012	0.00389859
ENSMUSG00000004056	Akt2	0.39376	6.00802	12.746	0.000356765	0.00397009	AKT2	v-akt murine thymoma viral oncogene homolog 2	Cytoplasm	kinase	BAY1125976, enzastaurin
ENSMUSG00000018143	Mafk	-0.544688	3.35634	12.7289	0.000360042	0.00400282	MAFK	v-maf avian musculoaponeurotic fibrosarcoma oncogene homolog K	Nucleus	transcription regulator
ENSMUSG00000063358	Mapk1	0.417613	8.62997	12.7244	0.000360908	0.00400497	MAPK1	mitogen-activated protein kinase 1	Cytoplasm	kinase	binimetinib, BVD-523
ENSMUSG00000035441	Myo1d	-0.417504	5.21987	12.7254	0.000360717	0.00400497	MYO1D	myosin ID	Plasma Membrane	other
ENSMUSG00000001891	Ugp2	0.311855	6.51367	12.7166	0.000362416	0.00401796	UGP2	UDP-glucose pyrophosphorylase 2	Cytoplasm	enzyme
ENSMUSG00000063253	Scoc	-0.364773	7.6606	12.7087	0.000363963	0.00403136	SCOC	short coiled-coil protein	Cytoplasm	other
ENSMUSG00000055435	Maf	0.514561	3.44708	12.7048	0.000364726	0.00403605	MAF	v-maf avian musculoaponeurotic fibrosarcoma oncogene homolog	Nucleus	transcription regulator
ENSMUSG00000029822	Osbpl3	-0.450917	4.4927	12.6949	0.000366654	0.00405203	OSBPL3	oxysterol binding protein-like 3	Cytoplasm	other
ENSMUSG00000015843	Rxrg	0.545193	4.21134	12.6939	0.00036685	0.00405203	RXRG	retinoid X receptor, gamma	Nucleus	ligand-dependent nuclear receptor	etretinate, cytarabine/daunorubicin/tretinoin, idarubicin/mitoxantrone/tretinoin, arsenic trioxide/tretinoin, arsenic trioxide/daunorubicin/tretinoin, arsenic trioxide/gemtuzumab ozogamicin/tretinoin, daunorubicin/tretinoin, idarubicin/tretinoin, doxorubicin/tretinoin, arsenic trioxide/idarubicin/tretinoin, bexarotene, adapalene, acitretin, tretinoin, alitretinoin
ENSMUSG00000024617	Camk2a	0.565796	9.65559	12.6668	0.000372209	0.00410741	CAMK2A	calcium/calmodulin-dependent protein kinase II alpha	Cytoplasm	kinase
ENSMUSG00000036902	Neto2	0.333069	5.93251	12.6613	0.000373304	0.0041131	NETO2	neuropilin (NRP) and tolloid (TLL)-like 2	Plasma Membrane	other
ENSMUSG00000046688	Tifa	0.651884	3.32835	12.6607	0.000373416	0.0041131	TIFA	TRAF-interacting protein with forkhead-associated domain	Other	other
ENSMUSG00000074345	Tnfaip8l3	0.870087	2.57481	12.6197	0.000381712	0.00420059	TNFAIP8L3	tumor necrosis factor, alpha-induced protein 8-like 3	Other	other
ENSMUSG00000006273	Atp6v1b2	-0.343021	9.30049	12.6174	0.000382174	0.00420179	ATP6V1B2	ATPase, H+ transporting, lysosomal 56/58kDa, V1 subunit B2	Cytoplasm	transporter	gallium nitrate
ENSMUSG00000031467	Agpat5	-0.328512	6.00686	12.612	0.000383287	0.00421015	AGPAT5	1-acylglycerol-3-phosphate O-acyltransferase 5	Cytoplasm	enzyme
ENSMUSG00000024074	Crim1	-0.385335	6.50847	12.5985	0.000386049	0.00423657	CRIM1	cysteine rich transmembrane BMP regulator 1 (chordin-like)	Extracellular Space	kinase
ENSMUSG00000022295	Atp6v1c1	-0.358598	7.73745	12.567	0.000392616	0.00430468	ATP6V1C1	ATPase, H+ transporting, lysosomal 42kDa, V1 subunit C1	Cytoplasm	transporter
ENSMUSG00000027649	Ctnnbl1	0.41364	5.00725	12.5643	0.00039318	0.0043069	CTNNBL1	catenin, beta like 1	Nucleus	other
ENSMUSG00000020156	Mum1	-0.429508	5.1092	12.5532	0.000395518	0.00432852	MUM1	melanoma associated antigen (mutated) 1	Nucleus	other
ENSMUSG00000017692	Rhbdl3	0.393382	4.87613	12.5214	0.000402309	0.00439881	RHBDL3	rhomboid, veinlet-like 3 (Drosophila)	Plasma Membrane	peptidase
ENSMUSG00000037977	6430571L13Rik	-0.657547	2.65868	12.5196	0.0004027	0.00439903	C3orf18	chromosome 3 open reading frame 18	Other	other
ENSMUSG00000026676	Ccdc3	0.879092	2.56656	12.5123	0.000404278	0.00441222	CCDC3	coiled-coil domain containing 3	Cytoplasm	other
ENSMUSG00000017344	Vtn	0.337351	6.44002	12.5062	0.000405599	0.00442259	VTN	vitronectin	Extracellular Space	other
ENSMUSG00000022892	App	-0.300058	10.9372	12.4813	0.000411052	0.00447794	APP	amyloid beta (A4) precursor protein	Plasma Membrane	other	bapineuzumab, florbetapir F18, florbetaben F
ENSMUSG00000020263	Appl2	-0.320458	6.59719	12.4792	0.000411515	0.00447889	APPL2	adaptor protein, phosphotyrosine interaction, PH domain and leucine zipper containing 2	Cytoplasm	other
ENSMUSG00000016624	Phf21b	-0.682762	2.56305	12.4645	0.000414764	0.00451014	PHF21B	PHD finger protein 21B	Nucleus	other
ENSMUSG00000027078	Ube2l6	1.35731	3.18776	12.4551	0.000416856	0.00452874	UBE2L6	ubiquitin-conjugating enzyme E2L 6	Cytoplasm	enzyme
ENSMUSG00000028445	Enho	-0.458572	5.51057	12.4368	0.000420958	0.00456914	ENHO	energy homeostasis associated	Other	other
ENSMUSG00000041842	Fhdc1	-0.499541	4.13324	12.4341	0.000421556	0.00457146	FHDC1	FH2 domain containing 1	Other	other
ENSMUSG00000024601	Isoc1	0.373095	5.51471	12.4272	0.000423121	0.00458426	ISOC1	isochorismatase domain containing 1	Cytoplasm	enzyme
ENSMUSG00000029832	Nfe2l3	-0.519997	3.20761	12.3979	0.000429828	0.00465269	NFE2L3	nuclear factor, erythroid 2-like 3	Nucleus	transcription regulator
ENSMUSG00000019817	Plagl1	-0.602006	5.25058	12.3833	0.000433194	0.00468114	PLAGL1	pleiomorphic adenoma gene-like 1	Nucleus	transcription regulator
ENSMUSG00000037788	Vopp1	0.60855	6.67641	12.3831	0.000433242	0.00468114	VOPP1	vesicular, overexpressed in cancer, prosurvival protein 1	Nucleus	other
ENSMUSG00000029471	Camkk2	0.345757	6.23956	12.3661	0.000437211	0.0047112	CAMKK2	calcium/calmodulin-dependent protein kinase kinase 2, beta	Cytoplasm	kinase
ENSMUSG00000047935	Gm5607	0.438739	4.17837	12.3693	0.000436463	0.0047112	Gm5607	predicted gene 5607	Other	other
ENSMUSG00000053550	Shisa7	0.421101	6.5187	12.3672	0.000436932	0.0047112	SHISA7	shisa family member 7	Other	other
ENSMUSG00000097767	AC123795.1	-0.602405	7.09335	12.3556	0.000439663	0.00472479	Miat	myocardial infarction associated transcript (non-protein coding)	Nucleus	other
ENSMUSG00000036932	Aifm1	0.398358	4.95217	12.3575	0.000439212	0.00472479	AIFM1	apoptosis-inducing factor, mitochondrion-associated, 1	Cytoplasm	enzyme
ENSMUSG00000055003	Lrtm2	-0.384367	6.68022	12.3557	0.000439651	0.00472479	LRTM2	leucine-rich repeats and transmembrane domains 2	Other	other
ENSMUSG00000042743	Sgtb	0.310122	6.72987	12.3452	0.000442123	0.00474694	SGTB	small glutamine-rich tetratricopeptide repeat (TPR)-containing, beta	Other	other
ENSMUSG00000040253	Gbp7	1.84295	3.52531	12.3305	0.000445617	0.00477584	GBP7	guanylate binding protein 7	Cytoplasm	enzyme
ENSMUSG00000022752	Tomm70a	0.355779	7.62077	12.3309	0.000445519	0.00477584	TOMM70A	translocase of outer mitochondrial membrane 70 homolog A (S. cerevisiae)	Cytoplasm	transporter
ENSMUSG00000009418	Nav1	-0.485052	6.7886	12.3206	0.000447975	0.0047968	NAV1	neuron navigator 1	Other	enzyme
ENSMUSG00000021895	Arhgef3	0.356266	5.78639	12.3103	0.000450455	0.00481902	ARHGEF3	Rho guanine nucleotide exchange factor (GEF) 3	Cytoplasm	other
ENSMUSG00000024085	Man2a1	0.408478	4.28398	12.2963	0.000453866	0.00485115	MAN2A1	mannosidase, alpha, class 2A, member 1	Cytoplasm	enzyme
ENSMUSG00000055334	Snupn	0.473632	3.67593	12.2901	0.000455357	0.00486272	SNUPN	snurportin 1	Nucleus	other
ENSMUSG00000062044	Lmtk3	-0.39123	6.32688	12.2483	0.000465681	0.00496852	LMTK3	lemur tyrosine kinase 3	Other	kinase
ENSMUSG00000004558	Ndrg2	-0.333431	10.2786	12.2362	0.000468701	0.00499626	NDRG2	NDRG family member 2	Cytoplasm	other
ENSMUSG00000020591	Ntsr2	0.348835	7.52286	12.2315	0.000469883	0.00500438	NTSR2	neurotensin receptor 2	Plasma Membrane	G-protein coupled receptor	levocabastine
ENSMUSG00000016496	Cd274	2.15717	4.09315	12.2049	0.000476648	0.00507189	CD274	CD274 molecule	Plasma Membrane	enzyme	MPDL3280A, MEDI4736, MSB0010718C
ENSMUSG00000040929	Rfx3	0.489368	4.81078	12.1999	0.000477915	0.00508084	RFX3	regulatory factor X, 3 (influences HLA class II expression)	Nucleus	transcription regulator
ENSMUSG00000044562	Rasip1	-0.612355	2.57013	12.1877	0.000481051	0.00510961	RASIP1	Ras interacting protein 1	Cytoplasm	other
ENSMUSG00000032776	Mctp2	-0.688518	2.65329	12.1822	0.000482465	0.00512006	MCTP2	multiple C2 domains, transmembrane 2	Other	other
ENSMUSG00000042589	Cux2	-0.442793	5.05763	12.1709	0.000485409	0.00514672	CUX2	cut-like homeobox 2	Nucleus	transcription regulator
ENSMUSG00000028004	Npy2r	0.469681	4.34775	12.1634	0.000487368	0.00516289	NPY2R	neuropeptide Y receptor Y2	Plasma Membrane	G-protein coupled receptor	peptide YY 3-36
ENSMUSG00000062866	Phactr2	-0.407984	5.63008	12.1603	0.000488168	0.00516677	PHACTR2	phosphatase and actin regulator 2	Other	other
ENSMUSG00000045817	Zfp36l2	0.408953	5.01083	12.1581	0.000488759	0.00516843	ZFP36L2	ZFP36 ring finger protein-like 2	Nucleus	transcription regulator
ENSMUSG00000074649	BC029722	-0.38014	6.24729	12.1558	0.000489354	0.00517014	BC029722	cDNA sequence BC029722	Other	other
ENSMUSG00000030218	Mgp	0.560151	3.32906	12.1509	0.000490633	0.00517905	MGP	matrix Gla protein	Extracellular Space	other
ENSMUSG00000041515	Irf8	1.28011	2.8013	12.1486	0.000491244	0.0051809	IRF8	interferon regulatory factor 8	Nucleus	transcription regulator
ENSMUSG00000020623	Map2k6	0.587105	2.97968	12.1359	0.000494596	0.00520703	MAP2K6	mitogen-activated protein kinase kinase 6	Cytoplasm	kinase
ENSMUSG00000041975	Mettl8	0.441539	3.98059	12.1374	0.000494213	0.00520703	METTL8	methyltransferase like 8	Other	enzyme
ENSMUSG00000028656	Cap1	0.436123	7.76937	12.1319	0.000495669	0.00521372	CAP1	CAP, adenylate cyclase-associated protein 1 (yeast)	Plasma Membrane	other
ENSMUSG00000036578	Fxyd7	-0.441386	4.86947	12.1282	0.00049666	0.00521953	FXYD7	FXYD domain containing ion transport regulator 7	Plasma Membrane	ion channel
ENSMUSG00000041815	Poldip3	0.280762	6.58162	12.1159	0.000499949	0.00524946	POLDIP3	polymerase (DNA-directed), delta interacting protein 3	Nucleus	other
ENSMUSG00000039096	Rsad1	-0.496454	3.79583	12.0834	0.000508726	0.00533692	RSAD1	radical S-adenosyl methionine domain containing 1	Cytoplasm	other
ENSMUSG00000029406	Pitpnm2	0.393813	6.45947	12.0722	0.00051179	0.00536433	PITPNM2	phosphatidylinositol transfer protein, membrane-associated 2	Cytoplasm	enzyme
ENSMUSG00000056854	Pou3f4	0.627469	3.03713	12.06	0.000515151	0.00539482	POU3F4	POU class 3 homeobox 4	Nucleus	transcription regulator
ENSMUSG00000060568	Fam78b	0.381051	4.6826	12.0521	0.000517333	0.00540815	FAM78B	family with sequence similarity 78, member B	Other	other
ENSMUSG00000015127	Unkl	-0.40095	5.42518	12.0372	0.000521498	0.00544691	UNKL	unkempt family zinc finger-like	Other	other
ENSMUSG00000034926	Dhcr24	-0.336601	6.88408	12.0328	0.000522717	0.00545008	DHCR24	24-dehydrocholesterol reductase	Cytoplasm	enzyme
ENSMUSG00000052135	Foxo6	0.654362	2.72521	12.0332	0.000522603	0.00545008	FOXO6	forkhead box O6	Nucleus	transcription regulator
ENSMUSG00000056812	St8sia3	0.342235	7.58462	12.0171	0.000527156	0.00549155	ST8SIA3	ST8 alpha-N-acetyl-neuraminide alpha-2,8-sialyltransferase 3	Cytoplasm	enzyme
ENSMUSG00000075232	Amd1	0.303886	6.80988	12.0133	0.000528223	0.00549786	AMD1	adenosylmethionine decarboxylase 1	Cytoplasm	enzyme
ENSMUSG00000022987	Zfp641	-0.516972	3.66018	12.0039	0.000530902	0.00552091	ZNF641	zinc finger protein 641	Other	other
ENSMUSG00000031970	Dbndd1	-0.481658	5.3257	12.0003	0.000531913	0.00552661	DBNDD1	dysbindin (dystrobrevin binding protein 1) domain containing 1	Other	other
ENSMUSG00000022604	Cep97	-0.437997	4.42268	11.9934	0.0005339	0.00553759	CEP97	centrosomal protein 97kDa	Cytoplasm	other
ENSMUSG00000028937	Acot7	-0.378541	8.41811	11.958	0.000544127	0.00563874	ACOT7	acyl-CoA thioesterase 7	Cytoplasm	enzyme
ENSMUSG00000032059	Alg9	-0.435287	4.47692	11.9547	0.0005451	0.0056419	ALG9	ALG9, alpha-1,2-mannosyltransferase	Cytoplasm	enzyme
ENSMUSG00000002395	Use1	-0.368238	5.68851	11.9537	0.000545379	0.0056419	USE1	unconventional SNARE in the ER 1 homolog (S. cerevisiae)	Cytoplasm	other
ENSMUSG00000000276	Dgke	-0.458212	6.08366	11.9504	0.000546368	0.00564722	DGKE	diacylglycerol kinase, epsilon 64kDa	Cytoplasm	kinase
ENSMUSG00000054871	Tmem158	0.487642	4.44456	11.9308	0.000552134	0.00570187	TMEM158	transmembrane protein 158 (gene/pseudogene)	Plasma Membrane	other
ENSMUSG00000004233	Wars2	0.570647	2.87578	11.926	0.000553546	0.0057115	WARS2	tryptophanyl tRNA synthetase 2, mitochondrial	Cytoplasm	enzyme
ENSMUSG00000056492	Gpr116	-0.385431	6.13458	11.9185	0.000555788	0.00572967	ADGRF5	adhesion G protein-coupled receptor F5	Plasma Membrane	G-protein coupled receptor
ENSMUSG00000085069	Gm13111	0.524315	3.56996	11.9137	0.00055724	0.00573966	Gm13111	predicted gene 13111	Other	other
ENSMUSG00000039781	Azi1	-0.508551	4.04919	11.8942	0.000563105	0.00579507	CEP131	centrosomal protein 131kDa	Cytoplasm	other
ENSMUSG00000078899	Gm4631	-0.299985	6.52158	11.8904	0.000564241	0.00580174	Gm14430	predicted gene 14430	Other	other
ENSMUSG00000021685	Otp	-0.53618	3.78303	11.8878	0.000565035	0.0058049	OTP	orthopedia homeobox	Nucleus	transcription regulator
ENSMUSG00000024302	Dtna	0.317253	7.0486	11.883	0.00056649	0.00581482	DTNA	dystrobrevin, alpha	Plasma Membrane	other
ENSMUSG00000033597	Caskin1	-0.388454	6.96263	11.8605	0.000573369	0.00588037	CASKIN1	CASK interacting protein 1	Nucleus	transcription regulator
ENSMUSG00000031980	Agt	-0.418536	7.8163	11.8435	0.000578623	0.00592914	AGT	angiotensinogen (serpin peptidase inhibitor, clade A, member 8)	Extracellular Space	growth factor
ENSMUSG00000024325	Ring1	-0.459626	4.75099	11.8335	0.000581749	0.00595605	RING1	ring finger protein 1	Nucleus	transcription regulator
ENSMUSG00000031697	Orc6	-0.469215	3.84421	11.8176	0.000586742	0.00599811	ORC6	origin recognition complex, subunit 6	Nucleus	other
ENSMUSG00000027339	Rassf2	-0.286076	6.41479	11.8172	0.000586864	0.00599811	RASSF2	Ras association (RalGDS/AF-6) domain family member 2	Nucleus	other
ENSMUSG00000036333	Kidins220	-0.377251	8.4211	11.7685	0.000602409	0.0061517	KIDINS220	kinase D-interacting substrate, 220kDa	Nucleus	transcription regulator
ENSMUSG00000058571	Gpc6	-0.506978	3.37247	11.7655	0.000603389	0.00615643	GPC6	glypican 6	Plasma Membrane	transmembrane receptor
ENSMUSG00000036613	Tssc1	-0.420393	4.60115	11.7595	0.000605351	0.00617116	TSSC1	tumor suppressing subtransferable candidate 1	Other	other
ENSMUSG00000004383	Large	0.309844	6.52671	11.7574	0.00060602	0.0061727	LARGE	like-glycosyltransferase	Cytoplasm	enzyme
ENSMUSG00000028414	Fktn	0.300444	6.16178	11.7402	0.000611649	0.0062247	FKTN	fukutin	Extracellular Space	other
ENSMUSG00000023150	Ivns1abp	0.341705	7.00758	11.7285	0.000615494	0.00625849	IVNS1ABP	influenza virus NS1A binding protein	Nucleus	other
ENSMUSG00000031309	Rps6ka3	0.41592	5.158	11.7228	0.000617378	0.00627228	RPS6KA3	ribosomal protein S6 kinase, 90kDa, polypeptide 3	Cytoplasm	kinase
ENSMUSG00000026104	Stat1	1.87854	5.14327	11.7183	0.000618872	0.00628211	STAT1	signal transducer and activator of transcription 1, 91kDa	Nucleus	transcription regulator
ENSMUSG00000036452	Arhgap26	0.322811	6.74031	11.7086	0.000622112	0.00630961	ARHGAP26	Rho GTPase activating protein 26	Cytoplasm	other
ENSMUSG00000052794	1700030K09Rik	-0.502012	3.0371	11.6941	0.000627001	0.00635378	C19orf44	chromosome 19 open reading frame 44	Other	other
ENSMUSG00000025241	Fyco1	-0.387997	5.85825	11.6823	0.000630975	0.00638862	FYCO1	FYVE and coiled-coil domain containing 1	Cytoplasm	other
ENSMUSG00000025092	Hspa12a	-0.37893	7.79432	11.675	0.000633454	0.00640827	HSPA12A	heat shock 70kDa protein 12A	Cytoplasm	other
ENSMUSG00000037624	Kcnk2	0.381026	5.70555	11.6641	0.000637178	0.00644048	KCNK2	potassium channel, two pore domain subfamily K, member 2	Plasma Membrane	ion channel	dofetilide
ENSMUSG00000029446	Psph	0.50519	3.93603	11.6504	0.00064188	0.0064825	PSPH	phosphoserine phosphatase	Cytoplasm	phosphatase
ENSMUSG00000090733	Rps27	0.487465	7.5899	11.6367	0.000646639	0.00652502	Rps27/Rps27rt	ribosomal protein S27	Other	other
ENSMUSG00000036181	Hist1h1c	-0.644925	3.84611	11.6327	0.000648019	0.00653342	HIST1H1C	histone cluster 1, H1c	Nucleus	other
ENSMUSG00000048540	Nhlh2	-0.74589	3.23297	11.6224	0.000651627	0.00656423	NHLH2	nescient helix loop helix 2	Nucleus	other
ENSMUSG00000021772	Nkiras1	-0.289244	6.41797	11.6126	0.000655068	0.00659332	NKIRAS1	NFKB inhibitor interacting Ras-like 1	Other	enzyme
ENSMUSG00000003226	Ranbp2	0.316783	6.6698	11.587	0.00066416	0.00667918	RGPD3 (includes others)	RANBP2-like and GRIP domain containing 5	Nucleus	other
ENSMUSG00000004849	Ap1s1	0.384545	7.34782	11.5822	0.000665858	0.00668497	AP1S1	adaptor-related protein complex 1, sigma 1 subunit	Cytoplasm	transporter
ENSMUSG00000025932	Eya1	0.721204	2.37541	11.5832	0.000665498	0.00668497	EYA1	EYA transcriptional coactivator and phosphatase 1	Nucleus	phosphatase
ENSMUSG00000048000	Gigyf2	0.329885	6.29084	11.5573	0.000674844	0.00676948	GIGYF2	GRB10 interacting GYF protein 2	Cytoplasm	other
ENSMUSG00000034551	Hdx	-0.540744	3.04927	11.541	0.000680776	0.00682323	HDX	highly divergent homeobox	Other	other
ENSMUSG00000047342	Zfp286	0.498576	3.96825	11.5345	0.000683162	0.00684138	ZNF286A	zinc finger protein 286A	Nucleus	other
ENSMUSG00000079003	Samd1	-0.418246	4.05758	11.5318	0.000684165	0.00684568	SAMD1	sterile alpha motif domain containing 1	Other	other
ENSMUSG00000037490	Slc2a12	0.542625	3.07569	11.5261	0.000686269	0.00686096	SLC2A12	solute carrier family 2 (facilitated glucose transporter), member 12	Plasma Membrane	transporter
ENSMUSG00000053310	Nrgn	0.835029	6.35037	11.5234	0.000687271	0.00686521	Nrgn	neurogranin	Plasma Membrane	other
ENSMUSG00000020022	Ndufa12	-0.405888	6.88426	11.5159	0.000690029	0.00688698	NDUFA12	NADH dehydrogenase (ubiquinone) 1 alpha subcomplex, 12	Cytoplasm	enzyme
ENSMUSG00000024222	Fkbp5	0.412277	4.92912	11.5096	0.000692377	0.00690464	FKBP5	FK506 binding protein 5	Nucleus	enzyme
ENSMUSG00000047606	Ankrd34c	-0.444013	4.35118	11.5039	0.000694498	0.00691999	ANKRD34C	ankyrin repeat domain 34C	Other	other
ENSMUSG00000032845	Alpk2	-0.664414	2.48812	11.5011	0.000695549	0.00692467	ALPK2	alpha-kinase 2	Nucleus	kinase
ENSMUSG00000025268	Maged2	-0.297967	6.58292	11.4991	0.000696298	0.00692633	MAGED2	melanoma antigen family D2	Plasma Membrane	other
ENSMUSG00000020021	Fgd6	-0.521568	3.87942	11.4737	0.00070589	0.00701589	FGD6	FYVE, RhoGEF and PH domain containing 6	Cytoplasm	other
ENSMUSG00000035566	Pcdh17	-0.44418	6.75543	11.4578	0.000711955	0.00707027	PCDH17	protocadherin 17	Plasma Membrane	other
ENSMUSG00000043811	Rtn4r	-0.546349	3.718	11.4558	0.000712705	0.00707181	RTN4R	reticulon 4 receptor	Plasma Membrane	other
ENSMUSG00000026255	Efhd1	-0.383996	5.24873	11.4357	0.000720448	0.00713081	EFHD1	EF-hand domain family, member D1	Cytoplasm	other
ENSMUSG00000028023	Pitx2	-0.653733	3.0447	11.4383	0.000719472	0.00713081	PITX2	paired-like homeodomain 2	Nucleus	transcription regulator
ENSMUSG00000022091	Sorbs3	-0.362677	5.27589	11.4358	0.000720423	0.00713081	SORBS3	sorbin and SH3 domain containing 3	Cytoplasm	other
ENSMUSG00000038181	Chpf2	-0.367535	5.35785	11.4301	0.000722656	0.00714673	CHPF2	chondroitin polymerizing factor 2	Cytoplasm	enzyme
ENSMUSG00000039349	C130074G19Rik	0.390662	4.73093	11.4196	0.000726739	0.00718115	C1orf115	chromosome 1 open reading frame 115	Other	other
ENSMUSG00000031432	Prps1	0.304504	6.50593	11.4059	0.000732102	0.00722814	PRPS1	phosphoribosyl pyrophosphate synthetase 1	Cytoplasm	kinase
ENSMUSG00000047712	Ust	0.507845	4.88504	11.3889	0.000738859	0.00728881	UST	uronyl-2-sulfotransferase	Cytoplasm	enzyme
ENSMUSG00000025138	Sirt7	0.710113	4.82101	11.3695	0.000746612	0.0073592	SIRT7	sirtuin 7	Nucleus	enzyme
ENSMUSG00000049775	Tmsb4x	0.537395	8.97215	11.3677	0.00074734	0.00736028	Tmsb4x (includes others)	thymosin, beta 4, X chromosome	Cytoplasm	other
ENSMUSG00000021532	Fastkd3	-0.483977	3.35014	11.3644	0.000748651	0.0073671	FASTKD3	FAST kinase domains 3	Cytoplasm	other
ENSMUSG00000019814	Ltv1	0.394653	4.16925	11.3577	0.000751359	0.00738764	LTV1	LTV1 ribosome biogenesis factor	Other	other
ENSMUSG00000047945	Marcksl1	-0.314206	6.299	11.3311	0.000762198	0.00748803	MARCKSL1	MARCKS-like 1	Cytoplasm	other
ENSMUSG00000034336	Ina	-0.361532	8.30615	11.3225	0.000765726	0.00751649	INA	internexin neuronal intermediate filament protein, alpha	Cytoplasm	other
ENSMUSG00000064368	mt-Nd6	-0.731032	4.64869	11.3127	0.000769803	0.00754407	MT-ND6	NADH dehydrogenase, subunit 6 (complex I)	Cytoplasm	enzyme
ENSMUSG00000062040	Zfp27	0.391949	4.50804	11.3042	0.000773301	0.00757211	ZNF585A	zinc finger protein 585A	Nucleus	other
ENSMUSG00000037362	Nov	1.01336	3.63562	11.3026	0.000773997	0.00757271	NOV	nephroblastoma overexpressed	Extracellular Space	growth factor
ENSMUSG00000084416	Rpl10a-ps1	0.563199	3.06671	11.2995	0.000775269	0.00757892	LOC102642173	60S ribosomal protein L10a-like	Other	other
ENSMUSG00000053110	Yap1	0.427876	4.34194	11.2942	0.000777477	0.00759428	YAP1	Yes-associated protein 1	Nucleus	transcription regulator
ENSMUSG00000064215	Ifi27l1	1.05384	5.03879	11.276	0.000785146	0.00765662	Ifi27	interferon, alpha-inducible protein 27	Cytoplasm	other
ENSMUSG00000016940	Kctd2	-0.299036	5.99835	11.2774	0.00078456	0.00765662	KCTD2	potassium channel tetramerization domain containing 2	Other	ion channel
ENSMUSG00000029055	Plch2	-0.398557	5.42801	11.2438	0.000798895	0.00778432	PLCH2	phospholipase C, eta 2	Cytoplasm	enzyme
ENSMUSG00000058886	Deaf1	-0.330167	5.71165	11.2392	0.000800868	0.00779716	DEAF1	DEAF1 transcription factor	Nucleus	transcription regulator
ENSMUSG00000097729	AC108401.2	-0.438933	3.93933	11.2374	0.000801633	0.00779823	2310015A10Rik	RIKEN cDNA 2310015A10 gene	Other	other
ENSMUSG00000021186	Fbln5	0.416349	4.25288	11.2336	0.000803282	0.0078079	FBLN5	fibulin 5	Extracellular Space	other
ENSMUSG00000030643	Rab30	0.506516	3.40549	11.2287	0.000805424	0.00781596	RAB30	RAB30, member RAS oncogene family	Cytoplasm	enzyme
ENSMUSG00000030495	Slc7a10	-0.377854	5.56627	11.2293	0.000805173	0.00781596	SLC7A10	solute carrier family 7 (neutral amino acid transporter light chain, asc system), member 10	Plasma Membrane	transporter
ENSMUSG00000076439	Mog	-0.402704	6.88867	11.2234	0.00080771	0.00782766	MOG	myelin oligodendrocyte glycoprotein	Extracellular Space	other
ENSMUSG00000028149	Rap1gds1	-0.334679	8.70247	11.2229	0.000807945	0.00782766	RAP1GDS1	RAP1, GTP-GDP dissociation stimulator 1	Cytoplasm	other
ENSMUSG00000041997	Tlk1	0.28558	6.28405	11.2092	0.000813909	0.00787904	TLK1	tousled-like kinase 1	Nucleus	kinase
ENSMUSG00000040488	Ltbp4	-0.430368	4.28368	11.2026	0.000816849	0.00790107	LTBP4	latent transforming growth factor beta binding protein 4	Extracellular Space	growth factor
ENSMUSG00000034422	Parp14	1.59518	3.40881	11.1624	0.000834705	0.00806724	PARP14	poly (ADP-ribose) polymerase family, member 14	Cytoplasm	other
ENSMUSG00000038774	Ascc3	0.369395	4.7429	11.1609	0.000835402	0.00806742	ASCC3	activating signal cointegrator 1 complex subunit 3	Cytoplasm	enzyme
ENSMUSG00000024958	Gpr137	-0.305722	6.34881	11.1449	0.000842624	0.00812398	GPR137	G protein-coupled receptor 137	Other	other
ENSMUSG00000055629	B4galnt4	-0.304917	5.95059	11.1389	0.00084535	0.00814367	B4GALNT4	beta-1,4-N-acetyl-galactosaminyl transferase 4	Extracellular Space	enzyme
ENSMUSG00000022235	Cmbl	-0.445149	3.94971	11.1315	0.000848729	0.00816961	CMBL	carboxymethylenebutenolidase homolog (Pseudomonas)	Cytoplasm	enzyme
ENSMUSG00000045287	Rtn4rl1	-0.438743	5.36021	11.1214	0.000853387	0.00820781	RTN4RL1	reticulon 4 receptor-like 1	Plasma Membrane	other
ENSMUSG00000022114	Spry2	0.419071	4.58548	11.1037	0.000861538	0.00827953	SPRY2	sprouty homolog 2 (Drosophila)	Plasma Membrane	other
ENSMUSG00000036450	Hif1an	-0.373452	5.19158	11.0931	0.000866504	0.00832054	HIF1AN	hypoxia inducible factor 1, alpha subunit inhibitor	Nucleus	enzyme
ENSMUSG00000018040	Rrp7a	-0.296088	6.69252	11.0915	0.000867251	0.008321	RRP7A	ribosomal RNA processing 7 homolog A (S. cerevisiae)	Other	other
ENSMUSG00000031997	Trpc6	0.948658	2.43448	11.0816	0.000871887	0.00835874	TRPC6	transient receptor potential cation channel, subfamily C, member 6	Plasma Membrane	ion channel
ENSMUSG00000031618	Nr3c2	0.519922	5.29854	11.0634	0.000880485	0.00843438	NR3C2	nuclear receptor subfamily 3, group C, member 2	Nucleus	ligand-dependent nuclear receptor	fludrocortisone, drospirenone/ethinyl estradiol, hydrochlorothiazide/spironolactone, fludrocortisone acetate, drospirenone, spironolactone, eplerenone, progesterone
ENSMUSG00000029560	Snx8	-0.389602	4.68062	11.0548	0.000884557	0.00846657	SNX8	sorting nexin 8	Cytoplasm	transporter
ENSMUSG00000038569	Rad9b	-0.694106	2.63643	11.0513	0.000886232	0.0084758	RAD9B	RAD9 homolog B (S. pombe)	Nucleus	other
ENSMUSG00000040713	Creg1	-0.331403	5.64009	11.049	0.000887357	0.00847804	CREG1	cellular repressor of E1A-stimulated genes 1	Nucleus	transcription regulator
ENSMUSG00000038271	Iffo1	-0.380945	5.28308	11.0473	0.000888164	0.00847804	IFFO1	intermediate filament family orphan 1	Other	other
ENSMUSG00000039156	Stim2	0.384857	5.74737	11.0464	0.000888603	0.00847804	STIM2	stromal interaction molecule 2	Plasma Membrane	transporter
ENSMUSG00000039328	Rnf122	-0.582002	2.39506	11.036	0.000893591	0.0085188	RNF122	ring finger protein 122	Other	other
ENSMUSG00000039568	Fam100a	-0.307365	6.15387	11.0316	0.0008957	0.00853208	UBALD1	UBA-like domain containing 1	Other	other
ENSMUSG00000032942	Ucp3	-0.573176	2.70064	11.019	0.000901809	0.00858341	UCP3	uncoupling protein 3 (mitochondrial, proton carrier)	Cytoplasm	transporter
ENSMUSG00000029516	Cit	-0.426782	7.45053	11.0057	0.000908323	0.0086385	CIT	citron rho-interacting serine/threonine kinase	Cytoplasm	kinase
ENSMUSG00000050063	Klk6	-0.706209	4.27161	11.0028	0.000909721	0.00864489	KLK6	kallikrein-related peptidase 6	Extracellular Space	peptidase
ENSMUSG00000032452	Clstn2	-0.293487	6.35384	10.9949	0.000913614	0.00866805	CLSTN2	calsyntenin 2	Plasma Membrane	transporter
ENSMUSG00000019230	Lhx9	-0.577865	4.40108	10.9959	0.00091316	0.00866805	LHX9	LIM homeobox 9	Nucleus	transcription regulator
ENSMUSG00000044700	Tmem201	-0.3135	5.80496	10.9916	0.000915233	0.0086765	TMEM201	transmembrane protein 201	Nucleus	other
ENSMUSG00000038418	Egr1	0.516911	5.5015	10.9812	0.000920426	0.00871879	EGR1	early growth response 1	Nucleus	transcription regulator
ENSMUSG00000033396	Spg11	-0.422685	4.51356	10.9746	0.000923695	0.0087428	SPG11	spastic paraplegia 11 (autosomal recessive)	Cytoplasm	other
ENSMUSG00000064363	mt-Nd4	-0.201355	12.2918	10.9695	0.00092623	0.00875982	MT-ND4	NADH dehydrogenase, subunit 4 (complex I)	Cytoplasm	enzyme
ENSMUSG00000028309	Rnf20	-0.353231	5.7388	10.9604	0.000930809	0.00879614	RNF20	ring finger protein 20, E3 ubiquitin protein ligase	Nucleus	enzyme
ENSMUSG00000026311	Asb1	-0.349865	5.53578	10.9522	0.000934949	0.00882827	ASB1	ankyrin repeat and SOCS box containing 1	Nucleus	transcription regulator
ENSMUSG00000000632	Sez6	0.366407	7.39274	10.944	0.000939091	0.00886034	SEZ6	seizure related 6 homolog (mouse)	Extracellular Space	other
ENSMUSG00000031659	Adcy7	-0.397323	4.5438	10.9298	0.000946285	0.00892115	ADCY7	adenylate cyclase 7	Plasma Membrane	enzyme
ENSMUSG00000027342	Pcna	-0.377527	4.73111	10.9208	0.000950894	0.00895751	PCNA	proliferating cell nuclear antigen	Nucleus	enzyme
ENSMUSG00000027259	Adal	0.399541	4.57472	10.9104	0.000956281	0.00900113	ADAL	adenosine deaminase-like	Cytoplasm	enzyme
ENSMUSG00000028923	Necap2	-0.46568	4.66366	10.9011	0.000961093	0.00903928	NECAP2	NECAP endocytosis associated 2	Cytoplasm	other
ENSMUSG00000019803	Nr2e1	0.520717	3.18724	10.8818	0.000971135	0.00912652	NR2E1	nuclear receptor subfamily 2, group E, member 1	Nucleus	ligand-dependent nuclear receptor
ENSMUSG00000074918	5430417L22Rik	0.365568	5.15294	10.8795	0.000972321	0.00913047	Inafm2	InaF motif containing 2	Other	other
ENSMUSG00000056153	Socs6	-0.460976	4.27412	10.8745	0.000974954	0.00914798	SOCS6	suppressor of cytokine signaling 6	Cytoplasm	other
ENSMUSG00000024498	Tcerg1	-0.288057	6.1642	10.847	0.00098954	0.00927752	TCERG1	transcription elongation regulator 1	Nucleus	transcription regulator
ENSMUSG00000022466	Rpap3	-0.387028	4.80236	10.8339	0.000996581	0.00933619	RPAP3	RNA polymerase II associated protein 3	Other	enzyme
ENSMUSG00000073147	5031425E22Rik	-0.519144	3.04195	10.8312	0.000998014	0.00934225	5031425E22Rik	RIKEN cDNA 5031425E22 gene	Other	other
ENSMUSG00000030795	Fus	-0.335331	8.04726	10.8232	0.00100239	0.00937582	Fus	fused in sarcoma	Nucleus	transcription regulator
ENSMUSG00000028690	Mmachc	0.392133	4.40917	10.811	0.001009	0.00943027	MMACHC	methylmalonic aciduria (cobalamin deficiency) cblC type, with homocystinuria	Cytoplasm	other
ENSMUSG00000022261	Sdc2	-0.290191	6.13095	10.8019	0.00101396	0.0094692	SDC2	syndecan 2	Plasma Membrane	other
ENSMUSG00000045180	Shroom2	0.299661	6.62116	10.7899	0.00102056	0.00952333	SHROOM2	shroom family member 2	Plasma Membrane	ion channel
ENSMUSG00000026972	Arrdc1	-0.527666	3.45012	10.7874	0.00102193	0.00952865	ARRDC1	arrestin domain containing 1	Cytoplasm	other
ENSMUSG00000041773	Enc1	0.521526	8.01609	10.7666	0.0010335	0.00962898	ENC1	ectodermal-neural cortex 1 (with BTB domain)	Nucleus	peptidase
ENSMUSG00000038406	Scaf1	-0.340619	6.68736	10.7618	0.00103614	0.00964611	Scaf1	SR-related CTD-associated factor 1	Nucleus	other
ENSMUSG00000029482	Aacs	-0.415439	4.94301	10.7578	0.00103842	0.00965977	AACS	acetoacetyl-CoA synthetase	Cytoplasm	enzyme
ENSMUSG00000026077	Npas2	0.428619	4.21868	10.7545	0.00104024	0.00966916	NPAS2	neuronal PAS domain protein 2	Nucleus	transcription regulator
ENSMUSG00000075289	Carns1	-0.419944	4.04164	10.7513	0.00104206	0.00967844	CARNS1	carnosine synthase 1	Other	enzyme
ENSMUSG00000054414	Slc30a7	-0.371783	4.24221	10.7382	0.00104946	0.00973959	SLC30A7	solute carrier family 30 (zinc transporter), member 7	Cytoplasm	transporter
ENSMUSG00000022247	Brix1	0.358372	4.81706	10.7365	0.00105043	0.00974102	BRIX1	BRX1, biogenesis of ribosomes	Nucleus	other
ENSMUSG00000031391	L1cam	-0.433277	8.15846	10.7225	0.00105838	0.00980708	L1CAM	L1 cell adhesion molecule	Plasma Membrane	other
ENSMUSG00000027400	Pdyn	0.499709	5.52363	10.7154	0.00106246	0.00983724	PDYN	prodynorphin	Extracellular Space	transporter
ENSMUSG00000035783	Acta2	0.445766	4.73294	10.7064	0.00106767	0.00986251	ACTA2	actin, alpha 2, smooth muscle, aorta	Cytoplasm	other
ENSMUSG00000030592	Ryr1	0.885815	2.58422	10.7069	0.00106737	0.00986251	RYR1	ryanodine receptor 1 (skeletal)	Cytoplasm	ion channel	dantrolene
ENSMUSG00000043279	Trim56	0.631663	4.04954	10.7083	0.00106657	0.00986251	TRIM56	tripartite motif containing 56	Cytoplasm	enzyme
ENSMUSG00000004936	Map2k1	0.368111	7.74446	10.6784	0.00108392	0.0100048	MAP2K1	mitogen-activated protein kinase kinase 1	Cytoplasm	kinase	selumetinib, pimasertib, trametinib, refametinib, cobimetinib, dabrafenib/trametinib, MKK1 inhibitor
ENSMUSG00000021010	Npas3	-0.44373	4.18204	10.6755	0.00108566	0.0100131	NPAS3	neuronal PAS domain protein 3	Nucleus	other
ENSMUSG00000022769	Sdf2l1	0.664983	3.1127	10.6692	0.00108934	0.0100393	SDF2L1	stromal cell-derived factor 2-like 1	Cytoplasm	other
ENSMUSG00000044037	Als2cl	-0.427182	4.12567	10.6554	0.00109752	0.0101069	ALS2CL	ALS2 C-terminal like	Cytoplasm	other
ENSMUSG00000027533	Fabp5	-0.289868	6.95198	10.6449	0.00110373	0.0101562	FABP5	fatty acid binding protein 5 (psoriasis-associated)	Cytoplasm	transporter
ENSMUSG00000008668	Rps18	-0.368591	6.95356	10.6434	0.00110467	0.010157	RPS18	ribosomal protein S18	Cytoplasm	other
ENSMUSG00000021314	Amph	-0.325393	7.6288	10.6406	0.00110631	0.0101602	AMPH	amphiphysin	Plasma Membrane	other
ENSMUSG00000024997	Prdx3	0.31487	6.24991	10.6388	0.0011074	0.0101602	PRDX3	peroxiredoxin 3	Cytoplasm	enzyme
ENSMUSG00000018593	Sparc	-0.319789	10.6054	10.6385	0.00110758	0.0101602	SPARC	secreted protein, acidic, cysteine-rich (osteonectin)	Extracellular Space	other
ENSMUSG00000026575	Nme7	0.475134	3.84198	10.6188	0.00111945	0.0102612	NME7	NME/NM23 family member 7	Cytoplasm	kinase
ENSMUSG00000037984	Neurod6	2.06039	3.2175	10.6165	0.00112082	0.0102658	NEUROD6	neuronal differentiation 6	Nucleus	other
ENSMUSG00000020564	Atxn7l1	-0.373795	5.11539	10.6125	0.00112325	0.0102802	ATXN7L1	ataxin 7-like 1	Other	other
ENSMUSG00000005413	Hmox1	0.573476	2.73403	10.6087	0.00112555	0.0102933	HMOX1	heme oxygenase 1	Cytoplasm	enzyme	tin mesoporphyrin
ENSMUSG00000036986	Pml	0.49861	3.65002	10.5743	0.00114669	0.0104786	PML	promyelocytic leukemia	Nucleus	transcription regulator	arsenic trioxide
ENSMUSG00000097535	AC159314.1	-0.580304	2.84747	10.5585	0.00115657	0.0105608	Gm26592	predicted gene, 26592	Other	other
ENSMUSG00000028176	Lrrc7	0.458063	5.15632	10.5534	0.00115972	0.0105815	LRRC7	leucine rich repeat containing 7	Plasma Membrane	other
ENSMUSG00000018012	Rac3	-0.388013	4.89637	10.552	0.00116063	0.0105817	RAC3	ras-related C3 botulinum toxin substrate 3 (rho family, small GTP binding protein Rac3)	Cytoplasm	enzyme
ENSMUSG00000004892	Bcan	-0.341222	7.75104	10.5416	0.0011672	0.0106334	BCAN	brevican	Extracellular Space	other
ENSMUSG00000079641	Rpl39	0.365241	6.21582	10.5335	0.00117228	0.0106715
ENSMUSG00000027341	5730494N06Rik	0.388606	4.66809	10.521	0.00118029	0.0107362	TMEM230	transmembrane protein 230	Other	other
ENSMUSG00000031709	Tbc1d9	-0.329193	6.80945	10.5099	0.00118736	0.0107923	TBC1D9	TBC1 domain family, member 9 (with GRAM domain)	Plasma Membrane	other
ENSMUSG00000034377	Tulp4	-0.388342	7.84589	10.5026	0.00119207	0.0108268	TULP4	tubby like protein 4	Cytoplasm	transcription regulator
ENSMUSG00000002997	Prkar2b	0.29237	6.07532	10.4831	0.00120468	0.0109331	PRKAR2B	protein kinase, cAMP-dependent, regulatory, type II, beta	Cytoplasm	kinase
ENSMUSG00000037003	Tenc1	-0.378282	4.6733	10.4775	0.00120836	0.0109581	TNS2	tensin 2	Plasma Membrane	other
ENSMUSG00000020075	Ddx21	0.351252	4.80625	10.4666	0.00121551	0.0110146	DDX21	DEAD (Asp-Glu-Ala-Asp) box helicase 21	Nucleus	enzyme
ENSMUSG00000025025	Mxi1	0.285261	6.07923	10.4637	0.00121744	0.0110236	MXI1	MAX interactor 1, dimerization protein	Nucleus	transcription regulator
ENSMUSG00000027860	Vangl1	-0.479441	3.97085	10.4558	0.00122268	0.0110627	VANGL1	VANGL planar cell polarity protein 1	Cytoplasm	other
ENSMUSG00000023087	Ccrn4l	-0.26648	6.33286	10.4428	0.0012313	0.0111322	CCRN4L	CCR4 carbon catabolite repression 4-like (S. cerevisiae)	Nucleus	transcription regulator
ENSMUSG00000078578	Ube2d3	-0.337046	7.57937	10.43	0.00123986	0.0111968	UBE2D3	ubiquitin-conjugating enzyme E2D 3	Cytoplasm	enzyme
ENSMUSG00000028933	Xrcc2	-0.486936	3.06256	10.4293	0.00124032	0.0111968	XRCC2	X-ray repair complementing defective repair in Chinese hamster cells 2	Nucleus	enzyme
ENSMUSG00000022449	Adamts20	-0.49102	3.52601	10.4148	0.00125012	0.0112766	ADAMTS20	ADAM metallopeptidase with thrombospondin type 1 motif, 20	Extracellular Space	peptidase
ENSMUSG00000034544	Rsrc1	-0.29962	6.31978	10.403	0.00125811	0.0113401	RSRC1	arginine/serine-rich coiled-coil 1	Nucleus	other
ENSMUSG00000046785	Epm2aip1	-0.407834	7.87483	10.3948	0.00126369	0.0113818	EPM2AIP1	EPM2A (laforin) interacting protein 1	Cytoplasm	other
ENSMUSG00000029084	Cd38	-0.425961	3.58549	10.3688	0.00128161	0.0115332	CD38	CD38 molecule	Plasma Membrane	enzyme	daratumumab
ENSMUSG00000027519	Rab22a	0.289623	6.09542	10.3676	0.00128244	0.0115332	RAB22A	RAB22A, member RAS oncogene family	Cytoplasm	enzyme
ENSMUSG00000020642	Rnf144a	-0.392797	4.50256	10.3642	0.00128484	0.0115461	RNF144A	ring finger protein 144A	Nucleus	other
ENSMUSG00000041889	Shisa4	-0.304738	6.60666	10.3372	0.00130375	0.0117072	SHISA4	shisa family member 4	Other	other
ENSMUSG00000039202	Abhd2	0.324722	6.66653	10.3357	0.00130483	0.0117081	ABHD2	abhydrolase domain containing 2	Other	enzyme
ENSMUSG00000003039	Fam32a	-0.278298	6.42444	10.3315	0.00130778	0.0117257	FAM32A	family with sequence similarity 32, member A	Nucleus	other
ENSMUSG00000067242	Lgi1	0.314438	6.96334	10.3062	0.00132582	0.0118785	LGI1	leucine-rich, glioma inactivated 1	Plasma Membrane	other
ENSMUSG00000013076	Amotl1	-0.487238	7.24621	10.294	0.00133463	0.0119485	AMOTL1	angiomotin like 1	Plasma Membrane	other
ENSMUSG00000097929	AC122013.1	-0.398055	5.66353	10.2758	0.00134786	0.0120579	Tunar	Tcl1 upstream neural differentiation associated RNA	Other	other
ENSMUSG00000093803	CAAA01154301.1	-0.656684	2.55149	10.266	0.00135506	0.0121043	Ppp2r3d	protein phosphatase 2 (formerly 2A), regulatory subunit B'', delta	Other	phosphatase
ENSMUSG00000067629	Syngap1	0.309439	7.03366	10.2659	0.00135509	0.0121043	SYNGAP1	synaptic Ras GTPase activating protein 1	Plasma Membrane	other
ENSMUSG00000061028	Clasrp	-0.490376	5.05767	10.2574	0.00136139	0.0121514	Clasrp	CLK4-associating serine/arginine rich protein	Nucleus	other
ENSMUSG00000017756	Slc12a7	0.562245	3.16705	10.2213	0.00138829	0.0123823	SLC12A7	solute carrier family 12 (potassium/chloride transporter), member 7	Plasma Membrane	transporter
ENSMUSG00000032965	Ift57	0.362031	5.48903	10.2124	0.00139502	0.012433	IFT57	intraflagellar transport 57	Cytoplasm	other
ENSMUSG00000042680	Fam59a	0.42223	4.41023	10.1917	0.00141072	0.0125635	GAREM	GRB2 associated, regulator of MAPK1	Nucleus	other
ENSMUSG00000021268	Meg3	-0.563965	11.0542	10.1859	0.00141515	0.0125936	Meg3	maternally expressed 3	Other	other
ENSMUSG00000023994	Nfya	0.395506	4.28724	10.1826	0.0014177	0.0125974	NFYA	nuclear transcription factor Y, alpha	Nucleus	transcription regulator
ENSMUSG00000028948	Nol9	0.366272	4.3825	10.1836	0.00141697	0.0125974	NOL9	nucleolar protein 9	Nucleus	other
ENSMUSG00000030223	Ptpro	-0.287514	6.01452	10.1786	0.0014208	0.0126156	PTPRO	protein tyrosine phosphatase, receptor type, O	Plasma Membrane	phosphatase
ENSMUSG00000031782	Coq9	-0.31135	5.74927	10.1694	0.00142794	0.0126695	COQ9	coenzyme Q9	Cytoplasm	other
ENSMUSG00000038552	Fndc4	-0.269296	6.67066	10.1587	0.00143624	0.0127337	FNDC4	fibronectin type III domain containing 4	Other	other
ENSMUSG00000031104	Rab33a	-0.415931	3.87805	10.1506	0.00144251	0.0127765	RAB33A	RAB33A, member RAS oncogene family	Cytoplasm	enzyme
ENSMUSG00000067889	Spnb3	0.404235	8.17053	10.1497	0.00144322	0.0127765	SPTBN2	spectrin, beta, non-erythrocytic 2	Cytoplasm	other
ENSMUSG00000050730	Arhgap42	-0.414489	3.63881	10.1308	0.00145813	0.0128989	ARHGAP42	Rho GTPase activating protein 42	Other	other
ENSMUSG00000021203	Otub2	0.472077	4.19458	10.1206	0.00146625	0.0129611	OTUB2	OTU deubiquitinase, ubiquitin aldehyde binding 2	Nucleus	enzyme
ENSMUSG00000042817	Flt3	-0.420006	3.90065	10.101	0.00148192	0.01309	FLT3	fms-related tyrosine kinase 3	Plasma Membrane	kinase	sunitinib, dovitinib, tandutinib, cabozantinib, nintedanib, quizartinib, ponatinib, bortezomib/sorafenib, dexamethasone/lenalidomide/sorafenib, bevacizumab/sorafenib, PLX3397, crenolanib, SB-1317, cabozantinib/erlotinib, famitinib, ASP2215, cytarabine/idarubicin/sorafenib, 5-azacytidine/sorafenib, decitabine/sorafenib, sorafenib, lestaurtinib, midostaurin
ENSMUSG00000052889	Prkcb	0.336106	7.72692	10.0967	0.00148531	0.0131102	PRKCB	protein kinase C, beta	Cytoplasm	kinase	sotrastaurin, enzastaurin, ruboxistaurin, ingenol mebutate
ENSMUSG00000006362	Cbfa2t3	0.554886	3.07522	10.0937	0.00148777	0.0131189	CBFA2T3	core-binding factor, runt domain, alpha subunit 2; translocated to, 3	Nucleus	transcription regulator
ENSMUSG00000002885	Cd97	-0.423511	3.79381	10.0928	0.00148851	0.0131189	ADGRE5	adhesion G protein-coupled receptor E5	Plasma Membrane	G-protein coupled receptor
ENSMUSG00000026880	Stom	0.505702	4.27388	10.0912	0.00148976	0.0131203	STOM	stomatin	Plasma Membrane	other
ENSMUSG00000028339	Col15a1	-0.700022	3.25381	10.0884	0.00149206	0.0131308	COL15A1	collagen, type XV, alpha 1	Extracellular Space	other	collagenase clostridium histolyticum
ENSMUSG00000060519	Tor3a	0.775291	3.67114	10.0866	0.00149351	0.0131338	TOR3A	torsin family 3, member A	Cytoplasm	enzyme
ENSMUSG00000031105	Slc25a14	0.362388	5.5074	10.085	0.00149482	0.0131356	SLC25A14	solute carrier family 25 (mitochondrial carrier, brain), member 14	Cytoplasm	transporter
ENSMUSG00000022620	Arsa	-0.31946	5.68741	10.0803	0.00149864	0.0131596	ARSA	arylsulfatase A	Cytoplasm	enzyme
ENSMUSG00000055932	Fto	-0.343206	8.09445	10.0719	0.00150549	0.0132099	FTO	fat mass and obesity associated	Nucleus	other
ENSMUSG00000056966	Gjc3	-0.270258	6.25113	10.0675	0.00150908	0.0132305	GJC3	gap junction protein, gamma 3, 30.2kDa	Extracellular Space	transporter
ENSMUSG00000031298	Gpr64	-0.554076	2.69816	10.0663	0.00151005	0.0132305	ADGRG2	adhesion G protein-coupled receptor G2	Plasma Membrane	G-protein coupled receptor
ENSMUSG00000043602	Zfp3	0.452406	3.59135	10.0613	0.0015142	0.013257	ZFP3	ZFP3 zinc finger protein	Extracellular Space	other
ENSMUSG00000015879	Fam184b	0.639783	2.66086	10.0578	0.00151702	0.0132719	Fam184b	family with sequence similarity 184, member B	Other	other
ENSMUSG00000025702	March8	-0.249666	6.44047	10.0548	0.00151951	0.013284	39508	membrane-associated ring finger (C3HC4) 8, E3 ubiquitin protein ligase	Cytoplasm	enzyme
ENSMUSG00000096606	Gm4980	0.699973	2.35458	10.052	0.00152179	0.0132942	TPBGL	trophoblast glycoprotein-like	Other	other
ENSMUSG00000035168	Tanc1	-0.332198	6.10656	10.0173	0.00155076	0.0135373	TANC1	tetratricopeptide repeat, ankyrin repeat and coiled-coil containing 1	Plasma Membrane	other
ENSMUSG00000030352	Tspan9	-0.32027	5.9162	10.009	0.00155776	0.0135884	TSPAN9	tetraspanin 9	Plasma Membrane	other
ENSMUSG00000022763	Aifm3	-0.323222	6.19506	10.0068	0.0015596	0.0135946	AIFM3	apoptosis-inducing factor, mitochondrion-associated, 3	Cytoplasm	enzyme
ENSMUSG00000000148	Baat1	-0.397819	4.16838	10.0047	0.00156139	0.0136002	BRAT1	BRCA1-associated ATM activator 1	Nucleus	other
ENSMUSG00000036636	Clcn7	-0.308467	5.97695	9.99793	0.00156716	0.0136405	CLCN7	chloride channel, voltage-sensitive 7	Plasma Membrane	ion channel
ENSMUSG00000078591	Hs3st4	0.37746	5.4602	9.99529	0.00156941	0.0136501	HS3ST4	heparan sulfate (glucosamine) 3-O-sulfotransferase 4	Cytoplasm	enzyme
ENSMUSG00000001123	Lgals9	0.968109	3.62691	9.99191	0.0015723	0.0136552	LGALS9B	lectin, galactoside-binding, soluble, 9B	Cytoplasm	other
ENSMUSG00000026604	Ptpn14	0.490941	3.01994	9.99224	0.00157202	0.0136552	PTPN14	protein tyrosine phosphatase, non-receptor type 14	Cytoplasm	phosphatase
ENSMUSG00000031502	Col4a1	-0.438361	5.1469	9.97984	0.00158264	0.0137168	COL4A1	collagen, type IV, alpha 1	Extracellular Space	other	collagenase clostridium histolyticum
ENSMUSG00000045316	Fahd1	-0.464467	3.85257	9.97831	0.00158395	0.0137168	FAHD1	fumarylacetoacetate hydrolase domain containing 1	Cytoplasm	enzyme
ENSMUSG00000052609	Plekhg3	-0.362782	4.86087	9.98029	0.00158225	0.0137168	PLEKHG3	pleckstrin homology domain containing, family G (with RhoGef domain) member 3	Other	other
ENSMUSG00000001909	Trmt1	-0.362287	5.42494	9.97826	0.00158399	0.0137168	TRMT1	tRNA methyltransferase 1 homolog (S. cerevisiae)	Extracellular Space	enzyme
ENSMUSG00000050471	Fam118b	0.413673	3.91705	9.95083	0.00160777	0.0139125	FAM118B	family with sequence similarity 118, member B	Other	other
ENSMUSG00000024851	Pitpnm1	-0.350055	7.64308	9.94097	0.00161641	0.013968	PITPNM1	phosphatidylinositol transfer protein, membrane-associated 1	Cytoplasm	transporter
ENSMUSG00000042286	Stab1	-0.451465	3.21953	9.94084	0.00161652	0.013968	STAB1	stabilin 1	Plasma Membrane	transporter
ENSMUSG00000021259	Cyp46a1	-0.279913	6.92516	9.93397	0.00162256	0.01401	CYP46A1	cytochrome P450, family 46, subfamily A, polypeptide 1	Cytoplasm	enzyme
ENSMUSG00000020042	Btbd11	-0.361328	6.13852	9.9281	0.00162774	0.0140243	BTBD11	BTB (POZ) domain containing 11	Other	transcription regulator
ENSMUSG00000069237	C78339	-0.28759	7.20307	9.92855	0.00162735	0.0140243	FAM8A1	family with sequence similarity 8, member A1	Other	other
ENSMUSG00000019966	Kitl	-0.461823	5.62761	9.92812	0.00162773	0.0140243	KITLG	KIT ligand	Extracellular Space	growth factor
ENSMUSG00000013089	Etv5	0.342867	5.89277	9.91746	0.00163718	0.0140954	ETV5	ets variant 5	Nucleus	transcription regulator
ENSMUSG00000032192	Gnb5	0.290866	6.1429	9.91534	0.00163907	0.0141014	GNB5	guanine nucleotide binding protein (G protein), beta 5	Plasma Membrane	enzyme
ENSMUSG00000026841	Fibcd1	0.487626	4.20681	9.88385	0.00166736	0.0143345	FIBCD1	fibrinogen C domain containing 1	Other	other
ENSMUSG00000015950	Ncf1	0.939501	3.25163	9.85156	0.00169688	0.0145778	NCF1	neutrophil cytosolic factor 1	Cytoplasm	enzyme
ENSMUSG00000048385	Scrt1	-0.351882	6.6891	9.85013	0.0016982	0.0145785	SCRT1	scratch family zinc finger 1	Nucleus	transcription regulator
ENSMUSG00000020513	Tubd1	0.658728	2.37885	9.84601	0.00170201	0.0146007	TUBD1	tubulin, delta 1	Cytoplasm	other	epothilone B, colchicine/probenecid, larotaxel, eribulin, davunetide, vintafolide, milataxel, cevipabulin, gemcitabine/paclitaxel, docetaxel/prednisone, capecitabine/docetaxel, paclitaxel/trastuzumab, cyclophosphamide/prednisone/vincristine, docetaxel/hydrocortisone, cyclophosphamide/docetaxel, gemcitabine/vinorelbine, cyclophosphamide/daunorubicin/imatinib/prednisone/vincristine, cyclophosphamid…
ENSMUSG00000027487	Cdk5rap1	0.566272	3.26369	9.83587	0.00171141	0.0146685	CDK5RAP1	CDK5 regulatory subunit associated protein 1	Extracellular Space	other
ENSMUSG00000042978	Sbk1	0.299825	5.795	9.83484	0.00171237	0.0146685	SBK1	SH3 domain binding kinase 1	Other	kinase
ENSMUSG00000067722	BC003965	-0.368998	4.39221	9.82789	0.00171886	0.0147093	C16orf91	chromosome 16 open reading frame 91	Other	other
ENSMUSG00000024330	Col11a2	-0.581573	3.74539	9.82597	0.00172065	0.0147093	COL11A2	collagen, type XI, alpha 2	Extracellular Space	other	collagenase clostridium histolyticum
ENSMUSG00000022462	Slc38a2	0.381862	7.16534	9.82577	0.00172084	0.0147093	SLC38A2	solute carrier family 38, member 2	Plasma Membrane	transporter
ENSMUSG00000024065	Ehd3	-0.272533	6.77861	9.81575	0.00173023	0.0147743	EHD3	EH-domain containing 3	Cytoplasm	other
ENSMUSG00000066621	Tecpr1	-0.301516	6.62964	9.81502	0.00173093	0.0147743	TECPR1	tectonin beta-propeller repeat containing 1	Cytoplasm	other
ENSMUSG00000031344	Gabrq	-0.441592	5.69468	9.81352	0.00173234	0.0147757	GABRQ	gamma-aminobutyric acid (GABA) A receptor, theta	Plasma Membrane	ion channel	nitrazepam, diazepam, temazepam, triazolam, flurazepam, midazolam, oxazepam
ENSMUSG00000050830	Vwc2	-0.450079	3.97396	9.80859	0.00173699	0.0147942	VWC2	von Willebrand factor C domain containing 2	Extracellular Space	other
ENSMUSG00000022773	Ypel1	0.62943	2.95743	9.80895	0.00173664	0.0147942	YPEL1	yippee-like 1 (Drosophila)	Nucleus	enzyme
ENSMUSG00000031983	2310022B05Rik	-0.305788	7.34702	9.7931	0.00175168	0.0149031	C1orf198	chromosome 1 open reading frame 198	Cytoplasm	other
ENSMUSG00000002984	Tomm40	-0.318452	5.89661	9.79248	0.00175227	0.0149031	TOMM40	translocase of outer mitochondrial membrane 40 homolog (yeast)	Cytoplasm	ion channel
ENSMUSG00000054715	Zscan22	0.426793	3.81248	9.78361	0.00176074	0.0149644	ZSCAN22	zinc finger and SCAN domain containing 22	Nucleus	transcription regulator
ENSMUSG00000097431	AC027184.1	-1.3231	3.3105	9.76168	0.00178187	0.0151116	Gm26782	predicted gene, 26782	Other	other
ENSMUSG00000020734	Grin2c	-0.348267	5.10013	9.76273	0.00178085	0.0151116	GRIN2C	glutamate receptor, ionotropic, N-methyl D-aspartate 2C	Plasma Membrane	ion channel	dextromethorphan/morphine, neramexane, bicifadine, delucemine, nebostinel, besonprodil, UK-240455, tenocyclidine, dextromethorphan/quinidine, ketamine, felbamate, memantine, orphenadrine, cycloserine, N-(2-indanyl)glycinamide, dextromethorphan, brompheniramine/dextromethorphan/pseudoephedrine, chlorpheniramine/dextromethorphan/phenylephrine, carbinoxamine/dextromethorphan/pseudoephedrine, dextrom…
ENSMUSG00000020099	Unc5b	-0.340834	5.85425	9.7617	0.00178185	0.0151116	UNC5B	unc-5 homolog B (C. elegans)	Plasma Membrane	transmembrane receptor
ENSMUSG00000035933	Cog5	0.387807	4.53768	9.75339	0.00178992	0.0151691	COG5	component of oligomeric golgi complex 5	Cytoplasm	transporter
ENSMUSG00000019066	Rab3d	0.605821	2.82718	9.74929	0.00179392	0.0151922	RAB3D	RAB3D, member RAS oncogene family	Cytoplasm	enzyme
ENSMUSG00000048807	Slc35e4	-0.359554	4.41743	9.74447	0.00179863	0.0152212	SLC35E4	solute carrier family 35, member E4	Other	other
ENSMUSG00000021700	Rab3c	-0.370494	9.37155	9.73887	0.00180412	0.015246	RAB3C	RAB3C, member RAS oncogene family	Cytoplasm	enzyme
ENSMUSG00000062604	Srpk2	-0.320537	7.72755	9.74017	0.00180285	0.015246	SRPK2	SRSF protein kinase 2	Nucleus	kinase
ENSMUSG00000075705	Msrb1	-0.476448	4.07739	9.7348	0.00180811	0.0152581	MSRB1	methionine sulfoxide reductase B1	Other	other
ENSMUSG00000018217	Pmp22	-0.384299	5.4618	9.73605	0.00180689	0.0152581	PMP22	peripheral myelin protein 22	Plasma Membrane	other
ENSMUSG00000050668	Ccdc75	-0.350679	5.27639	9.72645	0.00181635	0.0153062	GPATCH11	G patch domain containing 11	Other	other
ENSMUSG00000025817	Nudt5	0.358205	4.44719	9.72642	0.00181638	0.0153062	NUDT5	nudix (nucleoside diphosphate linked moiety X)-type motif 5	Cytoplasm	phosphatase
ENSMUSG00000056536	Pign	-0.418308	4.24847	9.71672	0.00182599	0.0153763	PIGN	phosphatidylinositol glycan anchor biosynthesis, class N	Cytoplasm	enzyme
ENSMUSG00000059246	Foxb1	-0.580715	2.63933	9.70921	0.00183347	0.0154211	FOXB1	forkhead box B1	Nucleus	transcription regulator
ENSMUSG00000031557	Plekha2	0.722326	4.05444	9.70878	0.0018339	0.0154211	PLEKHA2	pleckstrin homology domain containing, family A (phosphoinositide binding specific) member 2	Cytoplasm	other
ENSMUSG00000024259	Slc25a46	-0.260104	6.51045	9.68759	0.00185516	0.0155889	SLC25A46	solute carrier family 25, member 46	Cytoplasm	other
ENSMUSG00000056427	Slit3	0.428761	3.98264	9.68548	0.0018573	0.0155958	SLIT3	slit homolog 3 (Drosophila)	Extracellular Space	other
ENSMUSG00000046160	Olig1	-0.310329	6.6724	9.63634	0.00190765	0.0160009	OLIG1	oligodendrocyte transcription factor 1	Nucleus	transcription regulator
ENSMUSG00000025209	Peo1	0.390526	3.88309	9.63578	0.00190823	0.0160009	C10orf2	chromosome 10 open reading frame 2	Cytoplasm	enzyme
ENSMUSG00000040385	Ppp1ca	0.345423	7.56448	9.63172	0.00191246	0.0160251	PPP1CA	protein phosphatase 1, catalytic subunit, alpha isozyme	Cytoplasm	phosphatase
ENSMUSG00000028082	Sh3d19	-0.387876	5.07362	9.6103	0.00193489	0.0162017	SH3D19	SH3 domain containing 19	Plasma Membrane	other
ENSMUSG00000029603	Dtx1	-0.287777	6.25036	9.60544	0.00194002	0.0162332	DTX1	deltex 1, E3 ubiquitin ligase	Nucleus	transcription regulator
ENSMUSG00000020538	Srebf1	-0.293336	6.2913	9.60373	0.00194183	0.0162369	SREBF1	sterol regulatory element binding transcription factor 1	Nucleus	transcription regulator
ENSMUSG00000041762	Gpr155	0.308603	5.91455	9.59755	0.00194837	0.0162802	GPR155	G protein-coupled receptor 155	Plasma Membrane	G-protein coupled receptor
ENSMUSG00000097061	AC099934.1	-0.385856	3.86488	9.59299	0.00195322	0.0162824	9330151L19Rik	RIKEN cDNA 9330151L19 gene	Other	other
ENSMUSG00000035277	Arx	0.513529	3.47482	9.59118	0.00195515	0.0162824	ARX	aristaless related homeobox	Nucleus	transcription regulator
ENSMUSG00000022098	Bmp1	-0.442142	4.48144	9.59213	0.00195413	0.0162824	BMP1	bone morphogenetic protein 1	Extracellular Space	peptidase
ENSMUSG00000043671	Dpy19l3	0.291	5.78712	9.59087	0.00195548	0.0162824	DPY19L3	dpy-19-like 3 (C. elegans)	Other	other
ENSMUSG00000049265	Kcnk3	-0.379109	4.88234	9.59362	0.00195255	0.0162824	KCNK3	potassium channel, two pore domain subfamily K, member 3	Plasma Membrane	ion channel	doxapram, nicorandil, amiodarone, halothane
ENSMUSG00000025324	Atp10a	-0.405543	3.88513	9.5892	0.00195725	0.0162858	ATP10A	ATPase, class V, type 10A	Plasma Membrane	transporter
ENSMUSG00000029701	Rbm28	-0.33926	5.31512	9.58235	0.00196457	0.0163353	RBM28	RNA binding motif protein 28	Nucleus	other
ENSMUSG00000017686	Rhot1	0.268695	6.26694	9.57746	0.00196981	0.0163674	RHOT1	ras homolog family member T1	Cytoplasm	enzyme
ENSMUSG00000030854	Ptpn5	0.350162	7.94833	9.57211	0.00197555	0.0164037	PTPN5	protein tyrosine phosphatase, non-receptor type 5 (striatum-enriched)	Plasma Membrane	phosphatase
ENSMUSG00000040688	Tbl3	-0.334826	4.78921	9.56885	0.00197907	0.0164214	TBL3	transducin (beta)-like 3	Cytoplasm	peptidase
ENSMUSG00000050821	Fam131a	0.456362	6.49836	9.56664	0.00198145	0.0164298	FAM131A	family with sequence similarity 131, member A	Other	transporter
ENSMUSG00000046287	Pnma3	-0.398738	5.71907	9.56066	0.00198792	0.0164719	PNMA3	paraneoplastic Ma antigen 3	Extracellular Space	other
ENSMUSG00000028337	Coro2a	-0.353618	5.53015	9.54602	0.00200384	0.0165923	CORO2A	coronin, actin binding protein, 2A	Cytoplasm	other
ENSMUSG00000032827	Ppp1r9a	0.326996	7.8675	9.54361	0.00200647	0.0166025	PPP1R9A	protein phosphatase 1, regulatory subunit 9A	Plasma Membrane	other
ENSMUSG00000031591	Asah1	-0.275462	5.88994	9.54139	0.00200889	0.016611	ASAH1	N-acylsphingosine amidohydrolase (acid ceramidase) 1	Cytoplasm	enzyme
ENSMUSG00000053825	Ppfia2	0.268633	6.22343	9.53461	0.00201633	0.016661	PPFIA2	protein tyrosine phosphatase, receptor type, f polypeptide (PTPRF), interacting protein (liprin), alpha 2	Plasma Membrane	phosphatase
ENSMUSG00000001366	Fbxo9	-0.261837	6.91296	9.53102	0.00202028	0.016682	FBXO9	F-box protein 9	Cytoplasm	enzyme
ENSMUSG00000047907	Tshz2	-0.310184	5.96435	9.52854	0.00202301	0.016693	TSHZ2	teashirt zinc finger homeobox 2	Other	other
ENSMUSG00000027660	Skil	0.391212	5.30335	9.52467	0.00202729	0.0167167	SKIL	SKI-like proto-oncogene	Nucleus	transcription regulator
ENSMUSG00000042251	Pm20d1	0.576079	2.32786	9.52315	0.00202896	0.0167189	PM20D1	peptidase M20 domain containing 1	Cytoplasm	peptidase
ENSMUSG00000075270	Pde11a	0.609882	2.42274	9.51957	0.00203292	0.01674	PDE11A	phosphodiesterase 11A	Cytoplasm	enzyme	dyphylline, nitroglycerin, aminophylline, dipyridamole, tolbutamide, tadalafil, theophylline, pentoxifylline
ENSMUSG00000026227	2810459M11Rik	0.484106	3.58941	9.51765	0.00203505	0.0167459	C2orf72	chromosome 2 open reading frame 72	Other	other
ENSMUSG00000038550	Gm129	-0.423767	3.70754	9.50809	0.00204568	0.0168218	CIART	circadian associated repressor of transcription	Nucleus	other
ENSMUSG00000043843	Tmem145	-0.450522	5.22824	9.50242	0.00205202	0.0168622	TMEM145	transmembrane protein 145	Other	other
ENSMUSG00000032481	Smarcc1	0.265995	6.08938	9.49745	0.00205757	0.0168962	SMARCC1	SWI/SNF related, matrix associated, actin dependent regulator of chromatin, subfamily c, member 1	Nucleus	transcription regulator
ENSMUSG00000041757	Plekha6	-0.327869	7.16938	9.49264	0.00206298	0.0169289	Plekha6	pleckstrin homology domain containing, family A member 6	Other	other
ENSMUSG00000035778	Ggta1	0.516687	2.97546	9.48769	0.00206855	0.0169629	Ggta1	glycoprotein galactosyltransferase alpha 1, 3	Cytoplasm	other
ENSMUSG00000061607	Mdc1	0.373083	4.60767	9.48629	0.00207013	0.0169642	MDC1	mediator of DNA-damage checkpoint 1	Nucleus	other
ENSMUSG00000075590	Nrbp2	-0.376151	7.52534	9.46291	0.00209668	0.01717	Nrbp2	nuclear receptor binding protein 2	Cytoplasm	other
ENSMUSG00000062488	I830012O16Rik	1.12205	3.75043	9.45916	0.00210097	0.0171933	IFIT3	interferon-induced protein with tetratricopeptide repeats 3	Cytoplasm	other
ENSMUSG00000059820	AU019823	0.413852	4.03598	9.4281	0.00213685	0.0174649	C11orf57	chromosome 11 open reading frame 57	Other	other
ENSMUSG00000009013	Dynll1	0.344657	7.33104	9.42789	0.0021371	0.0174649	DYNLL1	dynein, light chain, LC8-type 1	Cytoplasm	other
ENSMUSG00000027248	Pdia3	0.33601	8.23252	9.41098	0.0021569	0.0176147	PDIA3	protein disulfide isomerase family A, member 3	Cytoplasm	peptidase
ENSMUSG00000004562	Arhgef40	-0.366693	5.21508	9.39998	0.00216988	0.0177085	ARHGEF40	Rho guanine nucleotide exchange factor (GEF) 40	Other	other
ENSMUSG00000020024	Ccdc41	0.361751	4.55639	9.3971	0.00217329	0.0177242	CEP83	centrosomal protein 83kDa	Extracellular Space	other
ENSMUSG00000027674	Pex5l	-0.300228	7.39228	9.39503	0.00217574	0.017732	PEX5L	peroxisomal biogenesis factor 5-like	Cytoplasm	ion channel
ENSMUSG00000020733	Slc9a3r1	-0.345916	5.45653	9.38319	0.00218984	0.0178348	SLC9A3R1	solute carrier family 9, subfamily A (NHE3, cation proton antiporter 3), member 3 regulator 1	Plasma Membrane	other
ENSMUSG00000037649	H2-DMa	1.14975	3.7639	9.36326	0.00221378	0.0180175	HLA-DMA	major histocompatibility complex, class II, DM alpha	Plasma Membrane	transmembrane receptor
ENSMUSG00000025375	Aatk	-0.346427	8.22389	9.3551	0.00222365	0.0180854	AATK	apoptosis-associated tyrosine kinase	Cytoplasm	kinase
ENSMUSG00000069372	Ctxn3	-0.372558	4.24259	9.35108	0.00222855	0.0181128	CTXN3	cortexin 3	Other	other
ENSMUSG00000028488	Sh3gl2	-0.309044	8.13381	9.33957	0.00224258	0.0182145	SH3GL2	SH3-domain GRB2-like 2	Plasma Membrane	enzyme
ENSMUSG00000025870	Arl10	-0.396132	4.38318	9.33503	0.00224814	0.0182161	ARL10	ADP-ribosylation factor-like 10	Other	other
ENSMUSG00000038481	Cdk19	0.299467	6.07735	9.33538	0.00224771	0.0182161	CDK19	cyclin-dependent kinase 19	Nucleus	kinase	alvocidib
ENSMUSG00000051243	Islr2	0.503203	4.27027	9.33441	0.0022489	0.0182161	ISLR2	immunoglobulin superfamily containing leucine-rich repeat 2	Plasma Membrane	other
ENSMUSG00000044348	Mcart6	0.406485	3.92777	9.33781	0.00224473	0.0182161	SLC25A53	solute carrier family 25, member 53	Other	other
ENSMUSG00000026824	Kcnj3	-0.276394	6.20514	9.31898	0.00226793	0.0183577	KCNJ3	potassium channel, inwardly rectifying subfamily J, member 3	Plasma Membrane	ion channel
ENSMUSG00000049502	Dtx3l	1.10959	3.12006	9.31069	0.00227821	0.0184159	DTX3L	deltex 3 like, E3 ubiquitin ligase	Cytoplasm	enzyme
ENSMUSG00000051910	Sox6	0.364685	4.66773	9.31185	0.00227677	0.0184159	SOX6	SRY (sex determining region Y)-box 6	Nucleus	transcription regulator
ENSMUSG00000035456	Prdm8	0.852706	2.9122	9.30677	0.00228308	0.0184428	PRDM8	PR domain containing 8	Nucleus	transcription regulator
ENSMUSG00000046182	Gsg1l	0.355878	5.67806	9.30171	0.0022894	0.0184813	GSG1L	GSG1-like	Plasma Membrane	other
ENSMUSG00000044788	Fads6	-0.313805	6.02679	9.29666	0.00229571	0.0185197	FADS6	fatty acid desaturase 6	Other	enzyme
ENSMUSG00000020135	Apc2	-0.366786	7.03136	9.29153	0.00230215	0.0185591	APC2	adenomatosis polyposis coli 2	Cytoplasm	enzyme
ENSMUSG00000014075	Tctex1d2	0.434973	3.78007	9.28237	0.0023137	0.0186395	TCTEX1D2	Tctex1 domain containing 2	Other	other
ENSMUSG00000042228	Lyn	0.785316	3.22872	9.27786	0.0023194	0.0186728	LYN	LYN proto-oncogene, Src family tyrosine kinase	Cytoplasm	kinase	nintedanib, bosutinib
ENSMUSG00000054855	Rnd1	-0.399829	5.17211	9.2747	0.00232341	0.0186925	RND1	Rho family GTPase 1	Cytoplasm	enzyme
ENSMUSG00000029014	Dnajc2	0.354164	5.05865	9.26446	0.00233643	0.0187846	DNAJC2	DnaJ (Hsp40) homolog, subfamily C, member 2	Nucleus	other
ENSMUSG00000026275	Ppp1r7	0.273763	6.91043	9.2612	0.00234059	0.0188053	PPP1R7	protein phosphatase 1, regulatory subunit 7	Nucleus	phosphatase
ENSMUSG00000006301	Tmbim1	-0.27008	6.12253	9.25687	0.00234613	0.0188371	TMBIM1	transmembrane BAX inhibitor motif containing 1	Cytoplasm	other
ENSMUSG00000038007	Acer2	-0.517924	3.56764	9.23618	0.00237279	0.0190383	ACER2	alkaline ceramidase 2	Cytoplasm	enzyme
ENSMUSG00000059991	Nptx2	-0.415128	4.58792	9.22779	0.00238369	0.0191129	NPTX2	neuronal pentraxin II	Extracellular Space	other
ENSMUSG00000031355	Arhgap6	0.377419	4.48434	9.21925	0.00239484	0.0191893	ARHGAP6	Rho GTPase activating protein 6	Cytoplasm	other
ENSMUSG00000021945	Zmym2	0.273969	6.54977	9.21445	0.00240113	0.0192268	ZMYM2	zinc finger, MYM-type 2	Nucleus	other
ENSMUSG00000022338	Eny2	-0.335105	5.49484	9.20213	0.00241733	0.0193322	ENY2	enhancer of yellow 2 homolog (Drosophila)	Nucleus	transcription regulator
ENSMUSG00000002459	Rgs20	0.397194	4.37265	9.20198	0.00241754	0.0193322	RGS20	regulator of G-protein signaling 20	Cytoplasm	other
ENSMUSG00000031813	Fam125a	-0.422461	3.57103	9.19164	0.00243123	0.0194156	MVB12A	multivesicular body subunit 12A	Cytoplasm	other
ENSMUSG00000015305	Sash1	-0.351298	7.0627	9.19184	0.00243096	0.0194156	SASH1	SAM and SH3 domain containing 1	Extracellular Space	other
ENSMUSG00000024524	Gnal	0.35248	8.47046	9.17433	0.00245433	0.0195869	GNAL	guanine nucleotide binding protein (G protein), alpha activating activity polypeptide, olfactory type	Cytoplasm	enzyme
ENSMUSG00000044317	Gpr4	-0.607367	2.64126	9.16805	0.00246277	0.0196411	GPR4	G protein-coupled receptor 4	Plasma Membrane	G-protein coupled receptor
ENSMUSG00000029826	Zc3hav1	0.69109	4.0023	9.1631	0.00246944	0.0196811	ZC3HAV1	zinc finger CCCH-type, antiviral 1	Plasma Membrane	other
ENSMUSG00000025068	Gsto1	-0.352468	4.83597	9.15509	0.00248027	0.0197542	GSTO1	glutathione S-transferase omega 1	Cytoplasm	enzyme
ENSMUSG00000003948	Mmd	0.432201	6.8363	9.15282	0.00248335	0.0197656	MMD	monocyte to macrophage differentiation-associated	Plasma Membrane	kinase
ENSMUSG00000026782	Abi2	0.288383	7.1495	9.15053	0.00248646	0.019777	ABI2	abl-interactor 2	Cytoplasm	other
ENSMUSG00000041840	Haus1	-0.520453	2.7337	9.14765	0.00249037	0.019795	HAUS1	HAUS augmin-like complex, subunit 1	Nucleus	other
ENSMUSG00000024299	Adamts10	-0.536815	4.27747	9.13822	0.00250324	0.019884	ADAMTS10	ADAM metallopeptidase with thrombospondin type 1 motif, 10	Extracellular Space	peptidase
ENSMUSG00000042541	Shfm1	-0.356076	4.93465	9.1367	0.00250532	0.0198873	SHFM1	split hand/foot malformation (ectrodactyly) type 1	Nucleus	peptidase
ENSMUSG00000006307	Wbp7	-0.338391	5.76833	9.13529	0.00250726	0.0198894	KMT2B	lysine (K)-specific methyltransferase 2B	Nucleus	transcription regulator
ENSMUSG00000026960	Arl6ip6	-0.531887	2.44697	9.13371	0.00250942	0.0198933	ARL6IP6	ADP-ribosylation factor-like 6 interacting protein 6	Other	other
ENSMUSG00000050271	D8Ertd82e	-0.356829	4.76631	9.12911	0.00251574	0.01993	SGK223	homolog of rat pragma of Rnd2	Nucleus	kinase
ENSMUSG00000040699	Limd2	0.581328	5.09147	9.12573	0.00252039	0.0199537	LIMD2	LIM domain containing 2	Other	other
ENSMUSG00000018861	Fdxr	-0.471763	3.50491	9.12269	0.00252458	0.0199736	FDXR	ferredoxin reductase	Cytoplasm	enzyme
ENSMUSG00000032359	Ctsh	0.699624	4.22592	9.11662	0.00253297	0.0200266	CTSH	cathepsin H	Cytoplasm	peptidase
ENSMUSG00000040690	Col16a1	-0.564977	4.1614	9.11038	0.00254163	0.020053	COL16A1	collagen, type XVI, alpha 1	Extracellular Space	other	collagenase clostridium histolyticum
ENSMUSG00000003534	Ddr1	-0.276136	6.64445	9.10936	0.00254304	0.020053	DDR1	discoidin domain receptor tyrosine kinase 1	Plasma Membrane	kinase	nilotinib
ENSMUSG00000042846	Lrrtm3	0.337979	5.54276	9.11035	0.00254167	0.020053	LRRTM3	leucine rich repeat transmembrane neuronal 3	Other	other
ENSMUSG00000029287	Tgfbr3	0.399901	4.04366	9.11037	0.00254164	0.020053	TGFBR3	transforming growth factor, beta receptor III	Plasma Membrane	kinase
ENSMUSG00000049555	Tmie	-0.353371	5.0043	9.1072	0.00254606	0.0200635	TMIE	transmembrane inner ear	Other	other
ENSMUSG00000027004	Frzb	0.607234	2.49267	9.08989	0.00257026	0.0202208	FRZB	frizzled-related protein	Extracellular Space	other
ENSMUSG00000037280	Galnt6	-0.339236	5.06414	9.09072	0.0025691	0.0202208	GALNT6	polypeptide N-acetylgalactosaminyltransferase 6	Cytoplasm	enzyme
ENSMUSG00000032648	Pygm	-0.323538	6.14089	9.08928	0.00257112	0.0202208	PYGM	phosphorylase, glycogen, muscle	Cytoplasm	enzyme
ENSMUSG00000048988	Elfn1	0.417615	4.94926	9.07586	0.00259006	0.0203463	ELFN1	extracellular leucine-rich repeat and fibronectin type III domain containing 1	Plasma Membrane	other
ENSMUSG00000015947	Fcgr1	1.13305	2.77975	9.07555	0.0025905	0.0203463	FCGR1A	Fc fragment of IgG, high affinity Ia, receptor (CD64)	Plasma Membrane	transmembrane receptor	IgG
ENSMUSG00000020923	Ubtf	0.285167	6.8207	9.06867	0.00260026	0.0204095	UBTF	upstream binding transcription factor, RNA polymerase I	Nucleus	transcription regulator
ENSMUSG00000036916	Zfp280c	-0.416757	4.1734	9.06488	0.00260566	0.0204385	ZNF280C	zinc finger protein 280C	Nucleus	other
ENSMUSG00000054013	Tmem179	-0.327801	7.09256	9.05104	0.00262546	0.0205802	TMEM179	transmembrane protein 179	Other	other
ENSMUSG00000018899	Irf1	1.53923	4.10172	9.04822	0.00262951	0.0205984	IRF1	interferon regulatory factor 1	Nucleus	transcription regulator
ENSMUSG00000021998	Lcp1	0.801244	4.27424	9.04676	0.00263161	0.0206013	LCP1	lymphocyte cytosolic protein 1 (L-plastin)	Cytoplasm	other
ENSMUSG00000023495	Pcbp4	-0.290104	6.62519	9.03872	0.00264321	0.0206785	PCBP4	poly(rC) binding protein 4	Nucleus	other
ENSMUSG00000059689	Zfp637	0.338564	4.84589	9.02662	0.00266077	0.0208022	ZNF32	zinc finger protein 32	Nucleus	other
ENSMUSG00000051890	Klhdc1	0.388941	4.07215	9.01912	0.0026717	0.0208603	KLHDC1	kelch domain containing 1	Cytoplasm	other
ENSMUSG00000024940	Ltbp3	-0.384934	5.54758	9.01978	0.00267073	0.0208603	LTBP3	latent transforming growth factor beta binding protein 3	Extracellular Space	other
ENSMUSG00000036533	Cdc42ep3	0.433432	3.45484	9.01582	0.00267653	0.0208843	CDC42EP3	CDC42 effector protein (Rho GTPase binding) 3	Cytoplasm	other
ENSMUSG00000019872	Smpdl3a	0.371128	4.81742	9.0142	0.00267891	0.0208891	SMPDL3A	sphingomyelin phosphodiesterase, acid-like 3A	Extracellular Space	enzyme
ENSMUSG00000025348	Itga7	-0.395392	4.02169	9.00404	0.00269383	0.0209918	ITGA7	integrin, alpha 7	Plasma Membrane	other
ENSMUSG00000031639	Tlr3	0.496594	3.93979	9.00254	0.00269605	0.0209954	TLR3	toll-like receptor 3	Plasma Membrane	transmembrane receptor	rintatolimod
ENSMUSG00000027199	Gatm	-0.328534	7.5638	8.99648	0.00270501	0.0210513	GATM	glycine amidinotransferase (L-arginine:glycine amidinotransferase)	Cytoplasm	enzyme
ENSMUSG00000029009	Mthfr	-0.3446	4.87296	8.99145	0.00271246	0.0210904	MTHFR	methylenetetrahydrofolate reductase (NAD(P)H)	Cytoplasm	enzyme
ENSMUSG00000028064	Sema4a	-0.348018	5.71189	8.9907	0.00271357	0.0210904	SEMA4A	sema domain, immunoglobulin domain (Ig), transmembrane domain (TM) and short cytoplasmic domain, (semaphorin) 4A	Plasma Membrane	other
ENSMUSG00000027570	Col9a3	-0.494989	3.41357	8.9845	0.0027228	0.0211122	COL9A3	collagen, type IX, alpha 3	Extracellular Space	other	collagenase clostridium histolyticum
ENSMUSG00000032872	Cyb5r4	-0.336573	4.6551	8.98443	0.0027229	0.0211122	CYB5R4	cytochrome b5 reductase 4	Cytoplasm	enzyme
ENSMUSG00000053799	Exoc6	0.39727	4.43892	8.98527	0.00272164	0.0211122	EXOC6	exocyst complex component 6	Plasma Membrane	transporter
ENSMUSG00000042529	Kcnj12	-0.46789	4.07631	8.98405	0.00272347	0.0211122	KCNJ12	potassium channel, inwardly rectifying subfamily J, member 12	Plasma Membrane	ion channel	nicorandil, amiodarone, dofetilide
ENSMUSG00000028248	Sfrs18	-0.376596	6.99944	8.97467	0.00273748	0.021207	PNISR	PNN-interacting serine/arginine-rich protein	Nucleus	other
ENSMUSG00000046807	AI646023	-0.324126	5.59841	8.97147	0.00274227	0.0212165	LRRC75B	leucine rich repeat containing 75B	Other	other
ENSMUSG00000047842	Diras2	0.355564	7.19265	8.97209	0.00274135	0.0212165	DIRAS2	DIRAS family, GTP-binding RAS-like 2	Plasma Membrane	enzyme
ENSMUSG00000070738	Dgkd	0.286859	6.14076	8.96226	0.00275613	0.0213099	DGKD	diacylglycerol kinase, delta 130kDa	Cytoplasm	kinase
ENSMUSG00000069763	Tmem100	-0.548535	3.42749	8.95701	0.00276408	0.0213575	TMEM100	transmembrane protein 100	Plasma Membrane	other
ENSMUSG00000027602	Map1lc3a	-0.367871	6.92045	8.95211	0.00277149	0.0214009	MAP1LC3A	microtubule-associated protein 1 light chain 3 alpha	Cytoplasm	other
ENSMUSG00000031536	Polb	0.354949	5.31353	8.94564	0.00278133	0.0214563	POLB	polymerase (DNA directed), beta	Nucleus	enzyme	nelarabine, cytarabine/fludarabine phosphate, lamivudine/nelfinavir/stavudine, cytarabine/daunorubicin, lamivudine/stavudine, lamivudine/nevirapine/stavudine, cladribine/cytarabine/daunorubicin, cytarabine/daunorubicin/tretinoin, cytarabine/idarubicin, cytarabine/etoposide, cytarabine/etoposide/mitoxantrone, cytarabine/dexamethasone, 5-azacytidine/cytarabine/decitabine, cytarabine/mitoxantrone, c…
ENSMUSG00000060012	Kif13b	-0.406933	5.33408	8.9419	0.00278702	0.021479	KIF13B	kinesin family member 13B	Cytoplasm	other
ENSMUSG00000040888	Gfer	-0.464984	3.84537	8.93551	0.00279679	0.0215265	GFER	growth factor, augmenter of liver regeneration	Nucleus	enzyme
ENSMUSG00000019996	Mtap7	-0.274293	6.30386	8.93633	0.00279553	0.0215265	MAP7	microtubule-associated protein 7	Cytoplasm	other
ENSMUSG00000047635	2810006K23Rik	0.41846	3.76298	8.92869	0.00280725	0.021593	C12orf65	chromosome 12 open reading frame 65	Other	other
ENSMUSG00000018339	Gpx3	-0.325564	6.63391	8.9199	0.0028208	0.0216832	GPX3	glutathione peroxidase 3	Extracellular Space	enzyme
ENSMUSG00000020547	Bzw2	0.390572	4.78871	8.91161	0.00283363	0.0217538	BZW2	basic leucine zipper and W2 domains 2	Cytoplasm	translation regulator
ENSMUSG00000024286	Ccny	0.262881	6.32771	8.91275	0.00283186	0.0217538	CCNY	cyclin Y	Nucleus	other
ENSMUSG00000020805	Slc13a5	-0.450435	3.54629	8.91012	0.00283595	0.0217575	SLC13A5	solute carrier family 13 (sodium-dependent citrate transporter), member 5	Plasma Membrane	transporter
ENSMUSG00000067578	Cbln4	-0.352566	5.37574	8.90496	0.00284397	0.0218038	CBLN4	cerebellin 4 precursor	Extracellular Space	other
ENSMUSG00000032512	Wdr48	0.246154	6.3527	8.90388	0.00284565	0.0218038	WDR48	WD repeat domain 48	Cytoplasm	other
ENSMUSG00000036634	Mag	-0.314822	8.58082	8.90036	0.00285114	0.0218318	MAG	myelin associated glycoprotein	Plasma Membrane	other
ENSMUSG00000000120	Ngfr	0.417614	3.72553	8.89659	0.00285704	0.0218628	NGFR	nerve growth factor receptor	Plasma Membrane	transmembrane receptor
ENSMUSG00000097428	RP23-168E14.4	-0.404513	4.11432	8.89543	0.00285886	0.0218628	AW047730	expressed sequence AW047730	Other	other
ENSMUSG00000091712	Sec14l5	-0.587432	3.33468	8.88801	0.00287049	0.0219364	SEC14L5	SEC14-like 5 (S. cerevisiae)	Other	other
ENSMUSG00000035944	Ttc38	-0.524704	2.84032	8.88695	0.00287216	0.0219364	TTC38	tetratricopeptide repeat domain 38	Cytoplasm	other
ENSMUSG00000038046	Rnmtl1	-0.418957	3.60815	8.88376	0.00287718	0.0219607	RNMTL1	RNA methyltransferase like 1	Cytoplasm	enzyme
ENSMUSG00000022208	Jph4	0.362125	7.63008	8.87806	0.00288619	0.0220153	JPH4	junctophilin 4	Cytoplasm	other
ENSMUSG00000026659	Dusp12	-0.43077	3.20842	8.86765	0.00290268	0.0221269	DUSP12	dual specificity phosphatase 12	Nucleus	phosphatase
ENSMUSG00000008575	Nfib	0.377841	5.61221	8.86094	0.00291338	0.0221943	NFIB	nuclear factor I/B	Nucleus	transcription regulator
ENSMUSG00000035735	Dagla	-0.345312	6.06942	8.85192	0.00292781	0.0222899	DAGLA	diacylglycerol lipase, alpha	Plasma Membrane	enzyme
ENSMUSG00000057130	Txnl4a	-0.393562	3.94084	8.83833	0.0029497	0.0224422	TXNL4A	thioredoxin-like 4A	Nucleus	enzyme
ENSMUSG00000045410	Akr1e1	-0.33824	4.8686	8.82746	0.00296732	0.0225619	AKR1E2	aldo-keto reductase family 1, member E2	Cytoplasm	enzyme
ENSMUSG00000038319	Kcnh2	-0.372672	5.87517	8.82399	0.00297297	0.0225904	KCNH2	potassium channel, voltage gated eag related subfamily H, member 2	Plasma Membrane	ion channel	dextromethorphan/quinidine, amiodarone, procainamide, pimozide, dofetilide, quinidine, halofantrine, propafenone, sotalol, amitriptyline, ibutilide
ENSMUSG00000057060	Slc35f3	0.320951	4.83551	8.82072	0.00297829	0.0226164	SLC35F3	solute carrier family 35, member F3	Other	other
ENSMUSG00000020811	Wscd1	-0.290821	6.98866	8.81797	0.00298279	0.0226361	WSCD1	WSC domain containing 1	Other	other
ENSMUSG00000020627	Klhl29	0.326482	5.6478	8.81362	0.00298991	0.0226757	KLHL29	kelch-like family member 29	Other	other
ENSMUSG00000039298	Cdk5rap2	-0.331699	4.81098	8.80654	0.00300153	0.0227493	CDK5RAP2	CDK5 regulatory subunit associated protein 2	Cytoplasm	other
ENSMUSG00000031657	Heatr3	0.33185	4.9574	8.79611	0.00301873	0.0228573	HEATR3	HEAT repeat containing 3	Other	other
ENSMUSG00000022634	Yaf2	-0.257957	6.10813	8.79558	0.00301962	0.0228573	Yaf2	YY1 associated factor 2	Nucleus	transcription regulator
ENSMUSG00000011382	Dhdh	0.383059	3.9451	8.79422	0.00302187	0.0228598	DHDH	dihydrodiol dehydrogenase (dimeric)	Other	enzyme
ENSMUSG00000032376	Usp3	0.420215	4.19212	8.79058	0.00302789	0.0228909	USP3	ubiquitin specific peptidase 3	Cytoplasm	peptidase
ENSMUSG00000033249	Hsf4	-0.37462	4.22512	8.78923	0.00303014	0.0228933	HSF4	heat shock transcription factor 4	Nucleus	transcription regulator
ENSMUSG00000024975	Pdcd4	0.263851	6.17474	8.78113	0.00304363	0.0229806	PDCD4	programmed cell death 4 (neoplastic transformation inhibitor)	Nucleus	other
ENSMUSG00000032338	Hcn4	-0.632057	3.15546	8.77311	0.00305705	0.0230673	HCN4	hyperpolarization activated cyclic nucleotide gated potassium channel 4	Plasma Membrane	ion channel
ENSMUSG00000000326	Comt	-0.2928	6.36242	8.76369	0.00307287	0.0231497	COMT	catechol-O-methyltransferase	Cytoplasm	enzyme	carbidopa/entacapone/levodopa, BIA-3-202, tolcapone, entacapone
ENSMUSG00000066057	Gm1976	0.434432	3.52166	8.76264	0.00307464	0.0231497	Gm1976	predicted gene 1976	Other	other
ENSMUSG00000031385	Plxnb3	-0.344203	5.58408	8.76199	0.00307573	0.0231497	PLXNB3	plexin B3	Plasma Membrane	transmembrane receptor
ENSMUSG00000005374	Tbl2	0.345206	5.08443	8.76528	0.00307019	0.0231497	TBL2	transducin (beta)-like 2	Plasma Membrane	other
ENSMUSG00000028127	Abcd3	-0.243334	6.30814	8.75924	0.00308037	0.0231699	ABCD3	ATP-binding cassette, sub-family D (ALD), member 3	Cytoplasm	transporter
ENSMUSG00000022500	Litaf	-0.366049	5.32569	8.75652	0.00308497	0.0231899	LITAF	lipopolysaccharide-induced TNF factor	Nucleus	transcription regulator
ENSMUSG00000056755	Grm7	-0.290137	5.87636	8.74367	0.00310678	0.0233209	GRM7	glutamate receptor, metabotropic 7	Plasma Membrane	G-protein coupled receptor	fasoracetam
ENSMUSG00000027257	Pacsin3	-0.357258	4.53567	8.74279	0.00310828	0.0233209	PACSIN3	protein kinase C and casein kinase substrate in neurons 3	Cytoplasm	other
ENSMUSG00000031538	Plat	0.34929	5.5475	8.74487	0.00310474	0.0233209	PLAT	plasminogen activator, tissue	Extracellular Space	peptidase	6-aminocaproic acid
ENSMUSG00000028464	Tpm2	0.452287	3.9696	8.73304	0.00312495	0.0234165	Tpm2	tropomyosin 2, beta	Cytoplasm	other
ENSMUSG00000052446	Zfp961	-0.394792	3.64282	8.73361	0.00312398	0.0234165	Zfp961	zinc finger protein 961	Other	other
ENSMUSG00000041939	Mvk	-0.354552	4.1267	8.72905	0.00313179	0.0234382	MVK	mevalonate kinase	Cytoplasm	kinase
ENSMUSG00000000811	Txnrd3	-0.451698	3.16878	8.72954	0.00313096	0.0234382	TXNRD3	thioredoxin reductase 3	Cytoplasm	enzyme
ENSMUSG00000018572	Phf23	0.281304	5.75033	8.72739	0.00313465	0.0234449	PHF23	PHD finger protein 23	Other	other
ENSMUSG00000003657	Calb2	-0.3982	8.12697	8.70954	0.00316548	0.0236458	CALB2	calbindin 2	Cytoplasm	other
ENSMUSG00000022136	Dnajc3	-0.271069	5.9612	8.71027	0.00316422	0.0236458	DNAJC3	DnaJ (Hsp40) homolog, subfamily C, member 3	Cytoplasm	other
ENSMUSG00000050587	Lrrc4c	0.26353	6.47186	8.7035	0.003176	0.0237095	LRRC4C	leucine rich repeat containing 4C	Plasma Membrane	other
ENSMUSG00000037519	Ppfia1	-0.311264	5.50878	8.7023	0.00317809	0.0237102	PPFIA1	protein tyrosine phosphatase, receptor type, f polypeptide (PTPRF), interacting protein (liprin), alpha 1	Plasma Membrane	phosphatase
ENSMUSG00000047205	Dusp18	0.364688	4.30698	8.68239	0.003213	0.0239557	DUSP18	dual specificity phosphatase 18	Cytoplasm	phosphatase
ENSMUSG00000023927	Satb1	0.370032	5.23095	8.67955	0.003218	0.0239629	SATB1	SATB homeobox 1	Nucleus	transcription regulator
ENSMUSG00000014767	Tbp	-0.337738	4.55997	8.67991	0.00321738	0.0239629	TBP	TATA box binding protein	Nucleus	transcription regulator
ENSMUSG00000043773	1700048O20Rik	0.489955	3.52619	8.67083	0.00323345	0.0240616	1700048O20Rik	RIKEN cDNA 1700048O20 gene	Other	other
ENSMUSG00000073131	Vma21	-0.30025	5.8887	8.66978	0.0032353	0.0240616	Vma21	VMA21 vacuolar H+-ATPase homolog (S. cerevisiae)	Cytoplasm	other
ENSMUSG00000031546	Gins4	0.355076	4.23313	8.66764	0.0032391	0.0240749	GINS4	GINS complex subunit 4 (Sld5 homolog)	Nucleus	other
ENSMUSG00000033966	Cdkl4	0.448407	3.48469	8.6634	0.00324665	0.024116	CDKL4	cyclin-dependent kinase-like 4	Nucleus	kinase
ENSMUSG00000047747	Rnf150	-0.368484	5.53192	8.65675	0.00325852	0.024189	RNF150	ring finger protein 150	Other	peptidase
ENSMUSG00000042410	Agps	0.318945	5.37948	8.6543	0.0032629	0.0241914	AGPS	alkylglycerone phosphate synthase	Cytoplasm	enzyme
ENSMUSG00000024168	Tmem204	-0.42261	3.31024	8.65503	0.00326159	0.0241914	TMEM204	transmembrane protein 204	Plasma Membrane	other
ENSMUSG00000035561	Aldh1b1	0.413936	3.42574	8.64498	0.00327964	0.0242551	ALDH1B1	aldehyde dehydrogenase 1 family, member B1	Cytoplasm	enzyme
ENSMUSG00000025153	Fasn	-0.370316	8.25407	8.64739	0.0032753	0.0242551	FASN	fatty acid synthase	Cytoplasm	enzyme	orlistat, cerulenin
ENSMUSG00000063297	Luzp2	-0.305341	7.17882	8.64532	0.00327903	0.0242551	LUZP2	leucine zipper protein 2	Other	other
ENSMUSG00000028330	Ncbp1	0.262021	5.94362	8.64548	0.00327873	0.0242551	NCBP1	nuclear cap binding protein subunit 1, 80kDa	Nucleus	other
ENSMUSG00000020610	Amz2	0.291518	5.71511	8.63498	0.0032977	0.0243483	AMZ2	archaelysin family metallopeptidase 2	Other	other
ENSMUSG00000034771	Tle2	-0.518597	3.88881	8.6346	0.00329838	0.0243483	TLE2	transducin-like enhancer of split 2	Nucleus	transcription regulator
ENSMUSG00000027956	Tmem144	-0.348106	4.10685	8.63572	0.00329635	0.0243483	TMEM144	transmembrane protein 144	Other	other
ENSMUSG00000047139	Cd24a	0.380407	4.44356	8.63322	0.00330088	0.0243517	Cd24a	CD24a antigen	Plasma Membrane	other
ENSMUSG00000022439	Parvg	0.885409	2.49844	8.62564	0.00331464	0.0244381	PARVG	parvin, gamma	Cytoplasm	other
ENSMUSG00000002274	Metrn	-0.401595	4.83638	8.62081	0.00332345	0.0244878	METRN	meteorin, glial cell differentiation regulator	Extracellular Space	other
ENSMUSG00000047446	Arl4a	0.38122	4.89881	8.61942	0.00332599	0.0244913	ARL4A	ADP-ribosylation factor-like 4A	Nucleus	enzyme
ENSMUSG00000038299	Wdr36	0.359297	4.9968	8.61056	0.00334219	0.0245954	WDR36	WD repeat domain 36	Extracellular Space	other
ENSMUSG00000058979	Cecr5	-0.354815	4.26058	8.60606	0.00335046	0.0246339	CECR5	cat eye syndrome chromosome region, candidate 5	Cytoplasm	other
ENSMUSG00000036879	Phkb	0.267569	5.77808	8.60435	0.00335362	0.0246339	PHKB	phosphorylase kinase, beta	Cytoplasm	kinase
ENSMUSG00000026626	Ppp2r5a	0.299097	5.86926	8.60494	0.00335253	0.0246339	PPP2R5A	protein phosphatase 2, regulatory subunit B', alpha	Cytoplasm	phosphatase
ENSMUSG00000005338	Cadm3	-0.300107	8.65169	8.60314	0.00335585	0.0246351	CADM3	cell adhesion molecule 3	Plasma Membrane	other
ENSMUSG00000015396	Cd83	-0.277033	6.07219	8.60066	0.00336042	0.0246534	CD83	CD83 molecule	Plasma Membrane	transmembrane receptor
ENSMUSG00000031139	Mcf2	-0.372058	4.24571	8.58982	0.00338047	0.0247852	MCF2	MCF.2 cell line derived transforming sequence	Cytoplasm	other
ENSMUSG00000015932	Dstn	-0.296089	7.59382	8.56988	0.0034177	0.025038	DSTN	destrin (actin depolymerizing factor)	Cytoplasm	other
ENSMUSG00000053898	Ech1	-0.336359	5.41864	8.56799	0.00342125	0.025038	ECH1	enoyl CoA hydratase 1, peroxisomal	Cytoplasm	enzyme
ENSMUSG00000032571	Pik3r4	-0.341617	5.43636	8.56893	0.00341947	0.025038	PIK3R4	phosphoinositide-3-kinase, regulatory subunit 4	Cytoplasm	kinase
ENSMUSG00000021311	Mtr	0.52172	2.93617	8.56265	0.00343129	0.0250692	MTR	5-methyltetrahydrofolate-homocysteine methyltransferase	Cytoplasm	enzyme	hydroxocobalamin, cyanocobalamin
ENSMUSG00000058388	Phtf1	-0.389821	5.1268	8.56236	0.00343183	0.0250692	PHTF1	putative homeodomain transcription factor 1	Nucleus	transcription regulator
ENSMUSG00000025060	Slk	0.273026	6.24466	8.56445	0.00342791	0.0250692	SLK	STE20-like kinase	Nucleus	kinase
ENSMUSG00000038838	Vars2	-0.384641	4.22709	8.55363	0.00344834	0.0251743	VARS2	valyl-tRNA synthetase 2, mitochondrial	Cytoplasm	enzyme
ENSMUSG00000079018	Ly6c1	0.443047	5.63718	8.54502	0.00346469	0.0252782	Ly6a (includes others)	lymphocyte antigen 6 complex, locus A	Plasma Membrane	other
ENSMUSG00000028995	Fam126a	-0.347221	4.20745	8.5402	0.00347387	0.0253297	FAM126A	family with sequence similarity 126, member A	Cytoplasm	other
ENSMUSG00000039680	Mrps6	0.380368	4.46116	8.53229	0.003489	0.0254244	MRPS6	mitochondrial ribosomal protein S6	Cytoplasm	other
ENSMUSG00000003228	Grk5	0.395725	3.74152	8.52945	0.00349445	0.0254486	GRK5	G protein-coupled receptor kinase 5	Plasma Membrane	kinase
ENSMUSG00000033880	Lgals3bp	0.942706	5.60975	8.52749	0.00349822	0.0254604	LGALS3BP	lectin, galactoside-binding, soluble, 3 binding protein	Plasma Membrane	transmembrane receptor
ENSMUSG00000005142	Man2b1	-0.33693	5.55616	8.52537	0.0035023	0.0254746	MAN2B1	mannosidase, alpha, class 2B, member 1	Cytoplasm	enzyme
ENSMUSG00000027610	Gss	-0.351505	4.31997	8.52417	0.0035046	0.0254757	GSS	glutathione synthetase	Cytoplasm	enzyme	N-acetyl-L-cysteine
ENSMUSG00000009549	Srp14	0.27743	6.7001	8.50706	0.00353772	0.0257008	SRP14	signal recognition particle 14kDa (homologous Alu RNA binding protein)	Cytoplasm	other
ENSMUSG00000026048	Ercc5	-0.329783	4.43897	8.5029	0.00354581	0.0257353	ERCC5	excision repair cross-complementation group 5	Nucleus	enzyme
ENSMUSG00000006678	Pola1	0.523732	2.43421	8.5024	0.00354679	0.0257353	POLA1	polymerase (DNA directed), alpha 1, catalytic subunit	Nucleus	enzyme	nelarabine, MB07133, cytarabine/fludarabine phosphate, cytarabine/daunorubicin, bortezomib/cladribine/rituximab, cyclophosphamide/fludarabine phosphate/rituximab, cladribine/cytarabine/daunorubicin, cytarabine/etoposide, cytarabine/etoposide/mitoxantrone, cytarabine/dexamethasone, cytarabine/mitoxantrone, cyclophosphamide/cytarabine/6-mercaptopurine, cladribine/cytarabine/filgrastim, clofarabine/…
ENSMUSG00000028859	Csf3r	0.660841	3.18225	8.4886	0.00357378	0.0259154	CSF3R	colony stimulating factor 3 receptor (granulocyte)	Plasma Membrane	transmembrane receptor	cladribine/cytarabine/filgrastim, cytarabine/filgrastim/fludarabine phosphate, cladribine/cytarabine/filgrastim/mitoxantrone, clofarabine/cytarabine/filgrastim, cytarabine/filgrastim/fludarabine phosphate/idarubicin, cladribine/cytarabine/filgrastim/idarubicin, darbepoetin alfa/filgrastim, EPO/filgrastim, cladribine/cytarabine/filgrastim/idarubicin/plerixafor, clofarabine/filgrastim/idarubicin, c…
ENSMUSG00000029869	Ephb6	-0.305397	5.64953	8.48657	0.00357777	0.0259227	EPHB6	EPH receptor B6	Plasma Membrane	kinase
ENSMUSG00000030590	Fam98c	-0.420008	4.01124	8.48476	0.00358133	0.0259227	FAM98C	family with sequence similarity 98, member C	Other	other
ENSMUSG00000027395	Polr1b	-0.356668	4.05393	8.48485	0.00358117	0.0259227	POLR1B	polymerase (RNA) I polypeptide B, 128kDa	Nucleus	enzyme
ENSMUSG00000019775	Rgs17	-0.346401	7.07476	8.47573	0.00359917	0.026036	RGS17	regulator of G-protein signaling 17	Cytoplasm	other
ENSMUSG00000032349	Elovl5	0.258274	7.01403	8.47118	0.00360818	0.0260854	ELOVL5	ELOVL fatty acid elongase 5	Cytoplasm	enzyme
ENSMUSG00000059674	Cdh24	-0.464366	3.25622	8.46299	0.00362445	0.0261871	CDH24	cadherin 24, type 2	Plasma Membrane	other
ENSMUSG00000037126	Psd	0.390328	6.92644	8.45586	0.00363869	0.026274	PSD	pleckstrin and Sec7 domain containing	Cytoplasm	other
ENSMUSG00000043061	Tmem18	-0.32042	5.36672	8.44568	0.00365911	0.0264055	Tmem18	transmembrane protein 18	Nucleus	other
ENSMUSG00000002325	Irf9	1.11462	4.31574	8.44439	0.00366171	0.0264082	IRF9	interferon regulatory factor 9	Nucleus	transcription regulator
ENSMUSG00000061689	Dlgap4	-0.30098	7.33924	8.43937	0.00367184	0.0264492	DLGAP4	discs, large (Drosophila) homolog-associated protein 4	Plasma Membrane	other
ENSMUSG00000033174	Mgll	0.332683	6.78364	8.43955	0.00367147	0.0264492	MGLL	monoglyceride lipase	Plasma Membrane	enzyme
ENSMUSG00000026858	Fam73b	-0.237164	6.4324	8.43228	0.00368618	0.0265365	FAM73B	family with sequence similarity 73, member B	Other	other
ENSMUSG00000044496	2510039O18Rik	-0.332889	4.42371	8.42573	0.00369949	0.0266162	KIAA2013	KIAA2013	Other	other
ENSMUSG00000058897	Col25a1	-0.335495	6.64935	8.42172	0.00370764	0.0266587	COL25A1	collagen, type XXV, alpha 1	Cytoplasm	other	collagenase clostridium histolyticum
ENSMUSG00000022508	Bcl6	0.376181	4.56421	8.42009	0.00371097	0.0266666	BCL6	B-cell CLL/lymphoma 6	Nucleus	transcription regulator
ENSMUSG00000040254	Sema3d	0.560226	3.38725	8.41676	0.00371777	0.0266993	SEMA3D	sema domain, immunoglobulin domain (Ig), short basic domain, secreted, (semaphorin) 3D	Extracellular Space	other
ENSMUSG00000075415	Fnbp1	-0.318474	7.97078	8.41448	0.00372245	0.0267168	FNBP1	formin binding protein 1	Nucleus	enzyme
ENSMUSG00000042650	Alkbh5	0.259902	6.13571	8.39984	0.00375254	0.0268842	ALKBH5	AlkB family member 5, RNA demethylase	Nucleus	enzyme
ENSMUSG00000031133	Arhgef6	0.357493	4.55834	8.40184	0.00374842	0.0268842	ARHGEF6	Rac/Cdc42 guanine nucleotide exchange factor (GEF) 6	Cytoplasm	other
ENSMUSG00000039824	Myl6b	-0.341963	4.43196	8.4005	0.00375118	0.0268842	MYL6B	myosin, light chain 6B, alkali, smooth muscle and non-muscle	Cytoplasm	other
ENSMUSG00000061119	Prcp	0.436708	3.66851	8.37548	0.00380317	0.0272036	PRCP	prolylcarboxypeptidase (angiotensinase C)	Cytoplasm	peptidase
ENSMUSG00000041079	Rwdd2b	0.462925	3.13807	8.37509	0.00380398	0.0272036	RWDD2B	RWD domain containing 2B	Other	other
ENSMUSG00000022044	Stmn4	-0.361796	7.89382	8.37646	0.00380112	0.0272036	STMN4	stathmin-like 4	Cytoplasm	other
ENSMUSG00000032554	Trf	-0.465314	3.55069	8.35848	0.00383891	0.0274369	TF	transferrin	Extracellular Space	transporter	ferric carboxymaltose
ENSMUSG00000032417	Rwdd2a	-0.318294	5.42067	8.35393	0.00384854	0.0274893	RWDD2A	RWD domain containing 2A	Other	other
ENSMUSG00000037071	Scd1	-0.33622	8.73106	8.35136	0.00385399	0.0275117	SCD	stearoyl-CoA desaturase (delta-9-desaturase)	Cytoplasm	enzyme
ENSMUSG00000032281	Acsbg1	-0.311973	7.66214	8.34949	0.00385795	0.0275235	ACSBG1	acyl-CoA synthetase bubblegum family member 1	Cytoplasm	enzyme
ENSMUSG00000052364	B630019K06Rik	-0.273582	6.50366	8.33237	0.00389447	0.0277342	B630019K06Rik	novel protein similar to F-box and leucine-rich repeat protein 17 (Fbxl17)	Other	other
ENSMUSG00000008167	Fbxw9	-0.4234	3.38681	8.33249	0.00389423	0.0277342	FBXW9	F-box and WD repeat domain containing 9	Other	other
ENSMUSG00000038738	Shank1	-0.310989	7.5699	8.33444	0.00389004	0.0277342	SHANK1	SH3 and multiple ankyrin repeat domains 1	Cytoplasm	other
ENSMUSG00000028771	Ptpn12	0.372488	5.01678	8.32547	0.00390931	0.0278231	PTPN12	protein tyrosine phosphatase, non-receptor type 12	Cytoplasm	phosphatase
ENSMUSG00000048701	Ccdc6	0.249265	6.09788	8.31931	0.00392258	0.0279009	CCDC6	coiled-coil domain containing 6	Cytoplasm	other
ENSMUSG00000036422	Pcdh8	0.351984	4.74995	8.30798	0.00394712	0.0280587	PCDH8	protocadherin 8	Plasma Membrane	other
ENSMUSG00000039620	6430573F11Rik	-0.451243	3.21223	8.29738	0.00397022	0.0281893	KIAA1456	KIAA1456	Other	other
ENSMUSG00000078877	Gm14295	-0.515707	3.63459	8.29761	0.00396972	0.0281893	Gm14288 (includes others)	predicted gene 14288	Other	other
ENSMUSG00000037669	1110057K04Rik	0.315697	5.44106	8.29147	0.00398317	0.0282644	LDAH	lipid droplet associated hydrolase	Other	enzyme
ENSMUSG00000036641	Ccdc148	0.342602	4.07686	8.28606	0.00399506	0.0283319	CCDC148	coiled-coil domain containing 148	Other	other
ENSMUSG00000022270	Fam134b	-0.278153	6.11683	8.28483	0.00399777	0.0283342	FAM134B	family with sequence similarity 134, member B	Cytoplasm	other
ENSMUSG00000032911	Cspg4	-0.410468	4.427	8.27526	0.00401889	0.02845	CSPG4	chondroitin sulfate proteoglycan 4	Plasma Membrane	other
ENSMUSG00000001025	S100a6	0.643234	2.95964	8.27604	0.00401716	0.02845	S100A6	S100 calcium binding protein A6	Cytoplasm	transporter
ENSMUSG00000003814	Calr	0.31823	8.80658	8.27197	0.00402617	0.0284846	CALR	calreticulin	Cytoplasm	transcription regulator
ENSMUSG00000034957	Cebpa	0.72799	2.57055	8.26898	0.00403281	0.0285147	CEBPA	CCAAT/enhancer binding protein (C/EBP), alpha	Nucleus	transcription regulator
ENSMUSG00000053062	Jam2	-0.254985	6.22821	8.25653	0.00406057	0.0286939	JAM2	junctional adhesion molecule 2	Plasma Membrane	other
ENSMUSG00000021951	N6amt2	0.391825	4.29963	8.25429	0.00406557	0.0287122	N6AMT2	N-6 adenine-specific DNA methyltransferase 2 (putative)	Cytoplasm	enzyme
ENSMUSG00000041935	AW549877	-0.297391	5.95488	8.2526	0.00406937	0.028722	C5orf51	chromosome 5 open reading frame 51	Other	other
ENSMUSG00000029228	Lnx1	-0.348014	4.66909	8.23457	0.00410999	0.0289915	LNX1	ligand of numb-protein X 1, E3 ubiquitin protein ligase	Cytoplasm	enzyme
ENSMUSG00000030747	Dgat2	0.398923	5.43146	8.21759	0.00414862	0.0292467	DGAT2	diacylglycerol O-acyltransferase 2	Cytoplasm	enzyme	omacor
ENSMUSG00000029016	Clcn6	-0.298234	7.29449	8.21614	0.00415194	0.0292528	CLCN6	chloride channel, voltage-sensitive 6	Plasma Membrane	ion channel
ENSMUSG00000056380	Gpr50	-0.475464	2.99217	8.21233	0.00416066	0.0292795	GPR50	G protein-coupled receptor 50	Plasma Membrane	G-protein coupled receptor
ENSMUSG00000022351	Sqle	-0.249303	6.12239	8.21305	0.00415902	0.0292795	SQLE	squalene epoxidase	Cytoplasm	enzyme	tolnaftate, terbinafine, butenafine, naftifine
ENSMUSG00000074657	Kif5a	-0.267167	11.4854	8.20977	0.00416655	0.0293036	KIF5A	kinesin family member 5A	Cytoplasm	transporter
ENSMUSG00000040452	Cdh12	-0.586633	2.57165	8.20769	0.00417132	0.0293199	CDH12	cadherin 12, type 2 (N-cadherin 2)	Plasma Membrane	other
ENSMUSG00000035184	Fam124a	-0.352563	4.3965	8.20567	0.00417597	0.0293353	FAM124A	family with sequence similarity 124A	Other	other
ENSMUSG00000022906	Parp9	1.24049	2.94205	8.20068	0.00418746	0.0293986	PARP9	poly (ADP-ribose) polymerase family, member 9	Nucleus	enzyme
ENSMUSG00000036099	Vezt	-0.280779	5.7809	8.19437	0.00420205	0.0294837	VEZT	vezatin, adherens junctions transmembrane protein	Plasma Membrane	other
ENSMUSG00000037344	Slc12a9	-0.340492	4.61751	8.1801	0.00423525	0.0296992	SLC12A9	solute carrier family 12, member 9	Plasma Membrane	transporter
ENSMUSG00000022488	Nckap1l	0.618631	3.95911	8.17297	0.00425191	0.0297984	NCKAP1L	NCK-associated protein 1-like	Plasma Membrane	other
ENSMUSG00000062590	Armc9	-0.341864	4.91451	8.1597	0.00428315	0.0299997	ARMC9	armadillo repeat containing 9	Cytoplasm	other
ENSMUSG00000021583	Erap1	0.604329	3.94726	8.14901	0.00430846	0.0301592	ERAP1	endoplasmic reticulum aminopeptidase 1	Extracellular Space	peptidase
ENSMUSG00000020205	Phlda1	0.422788	3.33747	8.14394	0.00432053	0.0302259	PHLDA1	pleckstrin homology-like domain, family A, member 1	Cytoplasm	other
ENSMUSG00000024969	Mark2	0.281095	6.12792	8.14066	0.00432836	0.0302629	MARK2	MAP/microtubule affinity-regulating kinase 2	Cytoplasm	kinase
ENSMUSG00000036315	Znrd1	0.413828	3.65955	8.1388	0.00433279	0.0302761	ZNRD1	zinc ribbon domain containing 1	Nucleus	transcription regulator
ENSMUSG00000021665	Hexb	0.517092	7.09393	8.11325	0.00439429	0.0306878	HEXB	hexosaminidase B (beta polypeptide)	Cytoplasm	enzyme
ENSMUSG00000048264	Dip2c	0.268743	6.5249	8.11176	0.0043979	0.030695	DIP2C	DIP2 disco-interacting protein 2 homolog C (Drosophila)	Other	other
ENSMUSG00000091002	Tcerg1l	0.336178	4.39368	8.1087	0.00440533	0.0307289	TCERG1L	transcription elongation regulator 1-like	Other	other
ENSMUSG00000059714	Flot1	-0.241092	6.34249	8.10265	0.00442006	0.0307578	FLOT1	flotillin 1	Plasma Membrane	other
ENSMUSG00000029361	Nos1	0.308175	6.71018	8.10328	0.00441853	0.0307578	NOS1	nitric oxide synthase 1 (neuronal)	Cytoplasm	enzyme	GW 273629, targinine
ENSMUSG00000020189	Osbpl8	0.334409	6.15917	8.10478	0.00441486	0.0307578	OSBPL8	oxysterol binding protein-like 8	Plasma Membrane	other
ENSMUSG00000003469	Phyhip	0.343416	7.58802	8.1017	0.00442238	0.0307578	PHYHIP	phytanoyl-CoA 2-hydroxylase interacting protein	Other	other
ENSMUSG00000050558	Prokr2	-0.516127	2.62551	8.1024	0.00442067	0.0307578	PROKR2	prokineticin receptor 2	Plasma Membrane	G-protein coupled receptor
ENSMUSG00000040599	Mis12	0.333032	4.98309	8.10056	0.00442515	0.0307591	MIS12	MIS12 kinetochore complex component	Nucleus	other
ENSMUSG00000003153	Slc2a3	0.255653	7.12922	8.08183	0.00447113	0.0310605	SLC2A3	solute carrier family 2 (facilitated glucose transporter), member 3	Plasma Membrane	transporter
ENSMUSG00000052488	Cherp	-0.302924	5.43602	8.07885	0.00447847	0.0310934	CHERP	calcium homeostasis endoplasmic reticulum protein	Cytoplasm	other
ENSMUSG00000032939	Nup93	0.362982	4.42091	8.07182	0.00449589	0.0311961	NUP93	nucleoporin 93kDa	Nucleus	other
ENSMUSG00000032109	Nlrx1	-0.566872	2.50052	8.06332	0.00451704	0.0313246	NLRX1	NLR family member X1	Cytoplasm	other
ENSMUSG00000028243	Ubxn2b	0.36083	5.2223	8.05926	0.00452716	0.0313583	UBXN2B	UBX domain protein 2B	Other	other
ENSMUSG00000094441	Zfp955a	0.531898	2.59024	8.05988	0.00452562	0.0313583	Zfp955a/Zfp955b	zinc finger protein 955B	Other	other
ENSMUSG00000061288	Taok3	0.255548	6.06741	8.05251	0.00454406	0.031457	TAOK3	TAO kinase 3	Cytoplasm	kinase
ENSMUSG00000002250	Ppard	-0.35658	4.43708	8.0479	0.00455564	0.0315189	PPARD	peroxisome proliferator-activated receptor delta	Nucleus	ligand-dependent nuclear receptor	treprostinil, icosapent, GW501516, bezafibrate
ENSMUSG00000006800	Sulf2	0.243239	6.84419	8.03729	0.0045824	0.0316856	SULF2	sulfatase 2	Plasma Membrane	enzyme
ENSMUSG00000027750	Postn	0.524515	2.3857	8.03231	0.00459503	0.0317361	POSTN	periostin, osteoblast specific factor	Extracellular Space	other
ENSMUSG00000046574	Prr12	-0.311902	5.64661	8.03242	0.00459474	0.0317361	PRR12	proline rich 12	Extracellular Space	other
ENSMUSG00000024799	Tm7sf2	-0.370068	3.86769	8.02601	0.00461103	0.0318281	TM7SF2	transmembrane 7 superfamily member 2	Cytoplasm	enzyme
ENSMUSG00000041798	Gck	-0.464084	3.39468	8.02289	0.00461899	0.0318646	GCK	glucokinase (hexokinase 4)	Cytoplasm	kinase
ENSMUSG00000001870	Ltbp1	0.504017	2.61082	8.01632	0.00463577	0.0319619	LTBP1	latent transforming growth factor beta binding protein 1	Extracellular Space	other
ENSMUSG00000039154	Shd	-0.387656	4.79665	8.01183	0.00464727	0.0320226	SHD	Src homology 2 domain containing transforming protein D	Cytoplasm	other
ENSMUSG00000067594	Krt77	0.501993	3.10251	8.00934	0.00465366	0.0320481	KRT77	keratin 77, type II	Cytoplasm	other
ENSMUSG00000039463	Slc9a8	-0.302709	5.57109	7.9952	0.00469014	0.0322807	SLC9A8	solute carrier family 9, subfamily A (NHE8, cation proton antiporter 8), member 8	Cytoplasm	transporter
ENSMUSG00000002799	Jag2	-0.38596	4.61452	7.99377	0.00469385	0.0322875	JAG2	jagged 2	Extracellular Space	growth factor
ENSMUSG00000025511	Tspan4	-0.384386	4.11783	7.99202	0.00469839	0.0323001	TSPAN4	tetraspanin 4	Plasma Membrane	other
ENSMUSG00000026514	Cnih3	-0.355513	5.0231	7.98011	0.0047294	0.0324945	CNIH3	cornichon family AMPA receptor auxiliary protein 3	Plasma Membrane	transporter
ENSMUSG00000046618	Olfml2a	0.555173	2.45592	7.975	0.00474277	0.0325676	OLFML2A	olfactomedin-like 2A	Extracellular Space	other
ENSMUSG00000028005	Gucy1b3	0.277208	7.00581	7.96058	0.00478071	0.0328092	GUCY1B3	guanylate cyclase 1, soluble, beta 3	Cytoplasm	enzyme	nitroglycerin, isosorbide-5-mononitrate, isosorbide dinitrate, nitroprusside
ENSMUSG00000060591	Ifitm2	0.529008	3.05198	7.9515	0.00480475	0.0329551	IFITM2	interferon induced transmembrane protein 2	Other	other
ENSMUSG00000018821	Avpi1	-0.419216	3.63199	7.94357	0.00482585	0.0330808	AVPI1	arginine vasopressin-induced 1	Other	other
ENSMUSG00000028028	Alpk1	0.579452	2.26634	7.93889	0.00483834	0.0330838	ALPK1	alpha-kinase 1	Other	kinase
ENSMUSG00000020737	Hn1	0.326709	5.74074	7.9382	0.00484018	0.0330838	HN1	hematological and neurological expressed 1	Nucleus	other
ENSMUSG00000020692	Nle1	-0.469024	2.78829	7.93985	0.00483579	0.0330838	NLE1	notchless homolog 1 (Drosophila)	Nucleus	enzyme
ENSMUSG00000030126	Tmcc1	0.233966	6.51241	7.93928	0.00483731	0.0330838	TMCC1	transmembrane and coiled-coil domain family 1	Other	other
ENSMUSG00000066643	Wdr35	0.274597	5.78565	7.93974	0.00483607	0.0330838	WDR35	WD repeat domain 35	Cytoplasm	other
ENSMUSG00000009079	Ewsr1	-0.274142	7.6375	7.93298	0.00485419	0.0331605	Ewsr1	Ewing sarcoma breakpoint region 1	Nucleus	other
ENSMUSG00000026791	Slc2a8	-0.375093	3.88003	7.92605	0.00487281	0.0332686	SLC2A8	solute carrier family 2 (facilitated glucose transporter), member 8	Plasma Membrane	transporter
ENSMUSG00000020653	Klf11	-0.429957	3.01455	7.91935	0.00489088	0.0333729	KLF11	Kruppel-like factor 11	Nucleus	transcription regulator
ENSMUSG00000022360	Atad2	0.503142	2.46371	7.91271	0.00490887	0.0334765	ATAD2	ATPase family, AAA domain containing 2	Nucleus	enzyme
ENSMUSG00000025228	Actr1a	-0.27545	7.8707	7.9075	0.00492304	0.0335347	ACTR1A	ARP1 actin-related protein 1 homolog A, centractin alpha (yeast)	Cytoplasm	other
ENSMUSG00000028680	Plk3	-0.383117	3.68823	7.90763	0.00492267	0.0335347	PLK3	polo-like kinase 3	Nucleus	kinase
ENSMUSG00000090053	Palm2	-0.681843	2.36032	7.90374	0.00493328	0.0335852	PALM2	paralemmin 2	Plasma Membrane	other
ENSMUSG00000019890	Nts	0.444147	4.51432	7.90201	0.00493798	0.033598	NTS	neurotensin	Extracellular Space	other
ENSMUSG00000069227	Gprin1	0.282486	6.29292	7.89788	0.00494926	0.0336556	GPRIN1	G protein regulated inducer of neurite outgrowth 1	Plasma Membrane	other
ENSMUSG00000024059	Clip4	0.290617	5.97448	7.89655	0.00495292	0.0336612	CLIP4	CAP-GLY domain containing linker protein family, member 4	Other	other
ENSMUSG00000027628	Aar2	-0.330425	5.48008	7.89537	0.00495615	0.0336639	AAR2	AAR2 splicing factor homolog (S. cerevisiae)	Other	other
ENSMUSG00000063506	Arhgap22	-0.47847	2.7868	7.89146	0.00496687	0.0337175	ARHGAP22	Rho GTPase activating protein 22	Cytoplasm	other
ENSMUSG00000035614	Fam179b	0.327081	5.5838	7.88712	0.0049788	0.0337623	FAM179B	family with sequence similarity 179, member B	Extracellular Space	other
ENSMUSG00000022124	Fbxl3	-0.262844	5.95512	7.88606	0.00498172	0.0337623	FBXL3	F-box and leucine-rich repeat protein 3	Nucleus	enzyme
ENSMUSG00000032017	Grik4	-0.313836	4.81702	7.88507	0.00498445	0.0337623	GRIK4	glutamate receptor, ionotropic, kainate 4	Plasma Membrane	ion channel
ENSMUSG00000030726	Pold3	0.319535	4.97054	7.88494	0.00498481	0.0337623	POLD3	polymerase (DNA-directed), delta 3, accessory subunit	Nucleus	transcription regulator
ENSMUSG00000062352	Itgb1bp1	0.360501	4.93806	7.87997	0.00499854	0.033836	ITGB1BP1	integrin beta 1 binding protein 1	Plasma Membrane	transporter
ENSMUSG00000042207	Kdm5b	0.27328	5.90447	7.87731	0.0050059	0.0338666	KDM5B	lysine (K)-specific demethylase 5B	Nucleus	transcription regulator
ENSMUSG00000036782	Klhl13	0.238869	6.80793	7.87594	0.00500968	0.0338729	KLHL13	kelch-like family member 13	Other	other
ENSMUSG00000026000	Lancl1	-0.237867	6.85927	7.86987	0.00502654	0.0339676	LANCL1	LanC lantibiotic synthetase component C-like 1 (bacterial)	Plasma Membrane	other
ENSMUSG00000023036	Pcdhga3	-0.488175	4.46084	7.86391	0.00504311	0.0340603	PCDHGC4	protocadherin gamma subfamily C, 4	Extracellular Space	other
ENSMUSG00000004266	Ptpn6	1.11632	2.9472	7.86151	0.00504981	0.0340862	PTPN6	protein tyrosine phosphatase, non-receptor type 6	Cytoplasm	phosphatase
ENSMUSG00000006818	Sod2	0.271389	7.40721	7.84835	0.00508672	0.0343159	SOD2	superoxide dismutase 2, mitochondrial	Cytoplasm	enzyme
ENSMUSG00000022426	Josd1	0.271472	5.99139	7.84196	0.00510473	0.0344179	Gm10651/Josd1	Josephin domain containing 1	Other	other
ENSMUSG00000021991	Cacna2d3	0.268929	6.5592	7.83861	0.00511418	0.0344618	CACNA2D3	calcium channel, voltage-dependent, alpha 2/delta subunit 3	Plasma Membrane	ion channel	pregabalin
ENSMUSG00000027716	Trpc3	-0.347214	4.74731	7.83719	0.00511822	0.0344618	TRPC3	transient receptor potential cation channel, subfamily C, member 3	Plasma Membrane	ion channel
ENSMUSG00000024098	Twsg1	0.342441	5.18751	7.83659	0.00511992	0.0344618	TWSG1	twisted gastrulation BMP signaling modulator 1	Extracellular Space	other
ENSMUSG00000029007	Agtrap	-0.361921	4.00333	7.82624	0.00514931	0.03464	AGTRAP	angiotensin II receptor-associated protein	Plasma Membrane	G-protein coupled receptor
ENSMUSG00000042599	Jhdm1d	0.350864	5.22855	7.82372	0.00515649	0.0346688	KDM7A	lysine (K)-specific demethylase 7A	Nucleus	enzyme
ENSMUSG00000039372	March4	0.336334	4.53327	7.82231	0.00516052	0.0346762	38047	membrane-associated ring finger (C3HC4) 4, E3 ubiquitin protein ligase	Cytoplasm	enzyme
ENSMUSG00000003131	Pafah1b2	-0.277762	7.85279	7.82129	0.00516343	0.0346762	PAFAH1B2	platelet-activating factor acetylhydrolase 1b, catalytic subunit 2 (30kDa)	Cytoplasm	enzyme
ENSMUSG00000029121	Crmp1	-0.26666	7.46665	7.81973	0.00516791	0.0346867	CRMP1	collapsin response mediator protein 1	Cytoplasm	enzyme
ENSMUSG00000020241	Col6a2	0.650734	3.0366	7.81572	0.00517938	0.034728	COL6A2	collagen, type VI, alpha 2	Extracellular Space	other	collagenase clostridium histolyticum
ENSMUSG00000024456	Diap1	0.282471	5.79814	7.81362	0.00518539	0.034728	DIAPH1	diaphanous-related formin 1	Plasma Membrane	other
ENSMUSG00000079139	Gm4204	0.482343	3.20403	7.8152	0.00518087	0.034728
ENSMUSG00000043004	Gng2	-0.307943	7.96445	7.81351	0.00518572	0.034728	GNG2	guanine nucleotide binding protein (G protein), gamma 2	Plasma Membrane	enzyme
ENSMUSG00000070532	1700084C01Rik	0.312061	5.00182	7.8037	0.00521394	0.0348974	C1orf110	chromosome 1 open reading frame 110	Other	other
ENSMUSG00000002477	Snrpd1	-0.33022	5.42402	7.8022	0.00521826	0.0349066	SNRPD1	small nuclear ribonucleoprotein D1 polypeptide 16kDa	Nucleus	other
ENSMUSG00000061360	Phf5a	-0.338015	4.39907	7.79907	0.00522732	0.0349476	PHF5A	PHD finger protein 5A	Nucleus	transcription regulator
ENSMUSG00000025875	Tspan17	-0.363255	4.94187	7.78635	0.00526424	0.0351747	TSPAN17	tetraspanin 17	Other	enzyme
ENSMUSG00000026270	Capn10	-0.317769	4.89315	7.77672	0.00529237	0.035323	CAPN10	calpain 10	Cytoplasm	peptidase
ENSMUSG00000051652	Lrrc3	-0.339423	4.42106	7.77736	0.00529052	0.035323	LRRC3	leucine rich repeat containing 3	Other	other
ENSMUSG00000029860	Zyx	-0.337589	5.49888	7.76624	0.00532318	0.0355087	ZYX	zyxin	Plasma Membrane	other
ENSMUSG00000039233	Tbce	-0.379853	5.181	7.75865	0.0053456	0.0356383	TBCE	tubulin folding cofactor E	Cytoplasm	other
ENSMUSG00000029875	AI836003	-0.342912	5.57352	7.75649	0.00535198	0.0356609	CCDC184	coiled-coil domain containing 184	Cytoplasm	other
ENSMUSG00000097195	CT025673.1	0.47727	2.93606	7.75449	0.00535792	0.0356805	Snhg5	small nucleolar RNA host gene 5	Other	other
ENSMUSG00000020019	Ntn4	0.39888	3.7001	7.75075	0.00536902	0.0357345	NTN4	netrin 4	Extracellular Space	other
ENSMUSG00000024132	Eci1	-0.342274	4.25172	7.74446	0.00538775	0.0358391	ECI1	enoyl-CoA delta isomerase 1	Cytoplasm	enzyme
ENSMUSG00000033377	Palmd	0.389788	3.671	7.74089	0.00539843	0.0358901	PALMD	palmdelphin	Cytoplasm	other
ENSMUSG00000020621	Rdh14	-0.342051	4.17857	7.73645	0.0054117	0.0359381	RDH14	retinol dehydrogenase 14 (all-trans/9-cis/11-cis)	Cytoplasm	enzyme
ENSMUSG00000058301	Upf1	-0.314112	5.59789	7.73741	0.00540882	0.0359381	UPF1	UPF1 regulator of nonsense transcripts homolog (yeast)	Nucleus	enzyme
ENSMUSG00000035158	Mitf	0.42623	3.32189	7.72508	0.00544589	0.036145	MITF	microphthalmia-associated transcription factor	Nucleus	transcription regulator
ENSMUSG00000029298	Gbp9	1.04949	3.21441	7.72302	0.00545211	0.0361662	GBP6	guanylate binding protein family, member 6	Cytoplasm	enzyme
ENSMUSG00000040747	Cd53	0.576302	3.1544	7.72201	0.00545517	0.0361663	CD53	CD53 molecule	Plasma Membrane	other
ENSMUSG00000050530	Fam171a1	0.236867	6.29002	7.72098	0.00545828	0.0361668	FAM171A1	family with sequence similarity 171, member A1	Cytoplasm	other
ENSMUSG00000029130	Rnf32	0.495477	3.35953	7.71868	0.00546525	0.0361928	RNF32	ring finger protein 32	Cytoplasm	other
ENSMUSG00000037946	Fgd3	-0.320049	4.13556	7.7027	0.00551383	0.0364943	FGD3	FYVE, RhoGEF and PH domain containing 3	Cytoplasm	other
ENSMUSG00000056972	Magel2	-0.426792	4.74006	7.69911	0.00552481	0.0365466	MAGEL2	melanoma antigen family L2	Cytoplasm	enzyme
ENSMUSG00000035914	Cd276	-0.454561	2.96852	7.6955	0.00553587	0.0365994	CD276	CD276 molecule	Plasma Membrane	other
ENSMUSG00000034121	Mks1	-0.475707	2.96089	7.69282	0.00554408	0.0366334	MKS1	Meckel syndrome, type 1	Cytoplasm	other
ENSMUSG00000041936	Agrn	-0.367774	7.44103	7.68956	0.00555412	0.0366639	AGRN	agrin	Plasma Membrane	other
ENSMUSG00000036295	Lrrn3	0.240345	6.23635	7.68832	0.00555793	0.0366639	LRRN3	leucine rich repeat neuronal 3	Extracellular Space	other
ENSMUSG00000046613	Vwa5b2	-0.443812	5.20429	7.689	0.00555583	0.0366639	VWA5B2	von Willebrand factor A domain containing 5B2	Other	other
ENSMUSG00000001507	Itga3	-0.351591	5.75581	7.68517	0.00556763	0.0366872	ITGA3	integrin, alpha 3 (antigen CD49C, alpha 3 subunit of VLA-3 receptor)	Plasma Membrane	other
ENSMUSG00000035863	Palm	0.266377	6.47568	7.68537	0.00556701	0.0366872	PALM	paralemmin	Plasma Membrane	other
ENSMUSG00000056222	Spock1	-0.290268	8.34078	7.68361	0.00557246	0.0366987	SPOCK1	sparc/osteonectin, cwcv and kazal-like domains proteoglycan (testican) 1	Extracellular Space	other
ENSMUSG00000024424	Ttc39c	0.308568	4.81387	7.68115	0.00558007	0.0367285	TTC39C	tetratricopeptide repeat domain 39C	Other	other
ENSMUSG00000050708	Ftl1	0.321364	7.06456	7.67493	0.00559931	0.0368348	FTL	ferritin, light polypeptide	Cytoplasm	enzyme
ENSMUSG00000035860	Cdhr3	-0.665321	2.57544	7.67288	0.00560569	0.0368486	CDHR3	cadherin-related family member 3	Plasma Membrane	other
ENSMUSG00000021273	Fdft1	-0.264561	7.07711	7.67227	0.0056076	0.0368486	FDFT1	farnesyl-diphosphate farnesyltransferase 1	Cytoplasm	enzyme	lapaquistat, zoledronic acid
ENSMUSG00000038880	Mrps34	-0.334605	4.52024	7.67104	0.00561143	0.0368534	MRPS34	mitochondrial ribosomal protein S34	Cytoplasm	other
ENSMUSG00000034639	Setmar	0.521507	2.57131	7.6677	0.00562181	0.036881	Setmar	SET domain without mariner transposase fusion	Nucleus	enzyme
ENSMUSG00000028820	Sfpq	0.315968	7.06527	7.66806	0.00562067	0.036881	SFPQ	splicing factor proline/glutamine-rich	Nucleus	other
ENSMUSG00000025353	Ormdl2	0.472551	3.08265	7.64875	0.00568118	0.0372499	ORMDL2	ORMDL sphingolipid biosynthesis regulator 2	Cytoplasm	other
ENSMUSG00000036206	Sh3bp4	-0.339045	4.67125	7.63898	0.00571203	0.0374315	SH3BP4	SH3-domain binding protein 4	Cytoplasm	other
ENSMUSG00000039158	Akna	0.508782	2.79981	7.63051	0.00573891	0.0375337	AKNA	AT-hook transcription factor	Nucleus	other
ENSMUSG00000078919	Dpm1	-0.413207	3.16628	7.63191	0.00573444	0.0375337	DPM1	dolichyl-phosphate mannosyltransferase polypeptide 1, catalytic subunit	Cytoplasm	enzyme
ENSMUSG00000029922	Mkrn1	0.235101	6.90959	7.6301	0.00574022	0.0375337	MKRN1	makorin ring finger protein 1	Other	enzyme
ENSMUSG00000058672	Tubb2a	-0.276249	9.04124	7.63136	0.0057362	0.0375337	TUBB2A	tubulin, beta 2A class IIa	Cytoplasm	other	epothilone B, colchicine/probenecid, larotaxel, ABT-751, eribulin, simotaxel, davunetide, vintafolide, milataxel, cevipabulin, brentuximab vedotin, cabazitaxel, gemcitabine/paclitaxel, docetaxel/prednisone, capecitabine/docetaxel, paclitaxel/trastuzumab, cyclophosphamide/prednisone/vincristine, docetaxel/hydrocortisone, cyclophosphamide/docetaxel, gemcitabine/vinorelbine, cyclophosphamide/daunoru…
ENSMUSG00000060227	Casc4	-0.260188	6.88694	7.62806	0.0057467	0.0375554	CASC4	cancer susceptibility candidate 4	Cytoplasm	other
ENSMUSG00000022565	Plec	-0.267302	6.35019	7.62234	0.00576498	0.0376395	PLEC	plectin	Cytoplasm	other
ENSMUSG00000033282	Rpgrip1l	0.353832	4.8664	7.62205	0.00576589	0.0376395	RPGRIP1L	RPGRIP1-like	Cytoplasm	other
ENSMUSG00000044349	Snhg11	-0.500428	10.0954	7.61861	0.00577691	0.0376701	Snhg11	small nucleolar RNA host gene 11	Other	other
ENSMUSG00000029810	Tmem176b	0.288908	5.76869	7.61931	0.00577465	0.0376701	TMEM176B	transmembrane protein 176B	Other	other
ENSMUSG00000027291	Vps39	-0.232162	6.77175	7.61602	0.0057852	0.0377035	VPS39	vacuolar protein sorting 39 homolog (S. cerevisiae)	Cytoplasm	transporter
ENSMUSG00000063511	Snrnp70	-0.376267	7.35515	7.61499	0.00578851	0.0377045	SNRNP70	small nuclear ribonucleoprotein 70kDa (U1)	Nucleus	other
ENSMUSG00000041084	Ostc	-0.325815	5.19347	7.61164	0.00579926	0.0377126	OSTC	oligosaccharyltransferase complex subunit (non-catalytic)	Cytoplasm	enzyme
ENSMUSG00000070327	Rnf213	1.02891	4.93674	7.61217	0.00579757	0.0377126	RNF213	ring finger protein 213	Cytoplasm	enzyme
ENSMUSG00000024054	Smchd1	0.318853	5.47168	7.60766	0.00581209	0.0377754	SMCHD1	structural maintenance of chromosomes flexible hinge domain containing 1	Nucleus	other
ENSMUSG00000042686	Jph1	0.494905	3.36917	7.59604	0.00584968	0.037999	JPH1	junctophilin 1	Plasma Membrane	other
ENSMUSG00000090150	Acad11	-0.295997	4.66794	7.58659	0.0058804	0.0381777	ACAD11	acyl-CoA dehydrogenase family, member 11	Cytoplasm	enzyme
ENSMUSG00000039145	Camk1d	0.298897	6.77964	7.58089	0.00589902	0.0382689	CAMK1D	calcium/calmodulin-dependent protein kinase ID	Cytoplasm	kinase
ENSMUSG00000030652	Coq7	-0.419606	4.77852	7.57935	0.00590408	0.0382689	COQ7	coenzyme Q7 homolog, ubiquinone (yeast)	Cytoplasm	enzyme
ENSMUSG00000067925	Cxx1a	-0.273433	7.25325	7.57962	0.00590318	0.0382689	FAM127C	family with sequence similarity 127, member C	Other	other
ENSMUSG00000028035	Dnajb4	0.23823	6.36455	7.57612	0.00591466	0.0383166	DNAJB4	DnaJ (Hsp40) homolog, subfamily B, member 4	Nucleus	other
ENSMUSG00000027952	Pmvk	-0.28923	5.72823	7.573	0.00592492	0.0383205	PMVK	phosphomevalonate kinase	Cytoplasm	kinase
ENSMUSG00000036989	Trim3	-0.25724	6.88921	7.57307	0.00592469	0.0383205	TRIM3	tripartite motif containing 3	Cytoplasm	enzyme
ENSMUSG00000038872	Zfhx3	-0.398842	5.1616	7.57436	0.00592045	0.0383205	ZFHX3	zinc finger homeobox 3	Nucleus	transcription regulator
ENSMUSG00000038116	Phf20	0.23819	6.56132	7.57146	0.00592997	0.0383323	PHF20	PHD finger protein 20	Nucleus	other
ENSMUSG00000015290	Ubl4	0.234453	6.23675	7.56272	0.0059588	0.0384978
ENSMUSG00000039217	Il18	0.395909	4.0373	7.55986	0.00596827	0.0385381	IL18	interleukin 18	Extracellular Space	cytokine
ENSMUSG00000029202	Pds5a	0.265814	5.77662	7.55194	0.00599455	0.0386868	PDS5A	PDS5 cohesin associated factor A	Nucleus	other
ENSMUSG00000022434	Fam118a	0.335045	4.5537	7.54669	0.00601206	0.0387787	FAM118A	family with sequence similarity 118, member A	Other	other
ENSMUSG00000046178	Nxph1	-0.262042	5.90026	7.53864	0.00603897	0.0389312	NXPH1	neurexophilin 1	Extracellular Space	other
ENSMUSG00000047921	Trappc9	-0.241806	6.42259	7.53581	0.00604847	0.0389714	TRAPPC9	trafficking protein particle complex 9	Plasma Membrane	other
ENSMUSG00000021306	Gpr137b	0.327343	4.88127	7.52903	0.00607125	0.039097	GPR137B	G protein-coupled receptor 137B	Plasma Membrane	other
ENSMUSG00000058715	Fcer1g	-0.809083	2.82123	7.52796	0.00607488	0.0390992	FCER1G	Fc fragment of IgE, high affinity I, receptor for; gamma polypeptide	Plasma Membrane	transmembrane receptor
ENSMUSG00000041506	Rrp9	-0.420597	3.5367	7.52453	0.00608644	0.0391393	RRP9	ribosomal RNA processing 9, small subunit (SSU) processome component, homolog (yeast)	Nucleus	other
ENSMUSG00000025538	Sumf2	0.368071	3.85282	7.52416	0.00608768	0.0391393	SUMF2	sulfatase modifying factor 2	Cytoplasm	other
ENSMUSG00000024647	Cbln2	-0.37377	5.53342	7.5191	0.00610481	0.0392071	CBLN2	cerebellin 2 precursor	Extracellular Space	other
ENSMUSG00000001506	Col1a1	0.526364	2.68653	7.5198	0.00610245	0.0392071	COL1A1	collagen, type I, alpha 1	Extracellular Space	other	collagenase clostridium histolyticum
ENSMUSG00000028180	Zranb2	-0.308619	7.05091	7.50962	0.00613704	0.0393928	Zranb2	zinc finger, RAN-binding domain containing 2	Nucleus	other
ENSMUSG00000004110	Cacna1e	0.310969	7.07901	7.50469	0.00615384	0.0394794	CACNA1E	calcium channel, voltage-dependent, R type, alpha 1E subunit	Plasma Membrane	ion channel
ENSMUSG00000000416	Cttnbp2	-0.288784	5.85331	7.49863	0.00617458	0.0395911	CTTNBP2	cortactin binding protein 2	Cytoplasm	other
ENSMUSG00000055943	Emc7	-0.240838	7.016	7.4927	0.00619497	0.0397005	EMC7	ER membrane protein complex subunit 7	Other	other
ENSMUSG00000024397	Aif1	1.16403	2.88862	7.49057	0.00620231	0.0397261	AIF1	allograft inflammatory factor 1	Nucleus	other
ENSMUSG00000002771	Grin2d	-0.362359	5.2625	7.48755	0.00621271	0.0397679	GRIN2D	glutamate receptor, ionotropic, N-methyl D-aspartate 2D	Plasma Membrane	ion channel	dextromethorphan/morphine, neramexane, bicifadine, delucemine, nebostinel, besonprodil, UK-240455, dextromethorphan/quinidine, ketamine, felbamate, memantine, orphenadrine, cycloserine, aspirin/caffeine/orphenadrine, N-(2-indanyl)glycinamide, dextromethorphan, brompheniramine/dextromethorphan/pseudoephedrine, chlorpheniramine/dextromethorphan/phenylephrine, carbinoxamine/dextromethorphan/pseudoep…
ENSMUSG00000025759	Mfsd8	0.414667	3.64327	7.48674	0.00621551	0.0397679	MFSD8	major facilitator superfamily domain containing 8	Nucleus	other
ENSMUSG00000057230	Aak1	-0.291538	8.26956	7.48372	0.00622594	0.0398132	AAK1	AP2 associated kinase 1	Cytoplasm	kinase
ENSMUSG00000036913	Trim67	-0.423139	3.28255	7.47421	0.00625891	0.0400026	TRIM67	tripartite motif containing 67	Cytoplasm	other
ENSMUSG00000035033	Tbr1	0.702378	3.07718	7.46908	0.00627676	0.0400952	TBR1	T-box, brain, 1	Nucleus	transcription regulator
ENSMUSG00000057788	Ddx49	-0.310455	4.56037	7.46677	0.00628481	0.040125	DDX49	DEAD (Asp-Glu-Ala-Asp) box polypeptide 49	Nucleus	enzyme
ENSMUSG00000063765	Chadl	-0.416444	3.13849	7.46134	0.0063038	0.0401461	CHADL	chondroadherin-like	Extracellular Space	other
ENSMUSG00000046711	Hmga1	-0.31554	5.52278	7.46318	0.00629736	0.0401461	HMGA1	high mobility group AT-hook 1	Nucleus	transcription regulator
ENSMUSG00000027088	Phospho2	0.303388	4.7875	7.46101	0.00630497	0.0401461	PHOSPHO2	phosphatase, orphan 2	Other	other
ENSMUSG00000022568	Scrib	-0.330075	5.43937	7.46278	0.00629875	0.0401461	SCRIB	scribbled planar cell polarity protein	Cytoplasm	other
ENSMUSG00000028007	Snx7	0.405428	3.57633	7.46182	0.00630214	0.0401461	SNX7	sorting nexin 7	Other	transporter
ENSMUSG00000024376	Epb4.1l4a	0.319422	4.37427	7.4525	0.00633485	0.0403148	EPB41L4A	erythrocyte membrane protein band 4.1 like 4A	Extracellular Space	other
ENSMUSG00000028121	Bcar3	-0.331213	4.11475	7.44669	0.00635533	0.0404235	BCAR3	breast cancer anti-estrogen resistance 3	Cytoplasm	other
ENSMUSG00000051851	Cxx1c	-0.282906	7.3288	7.43924	0.00638168	0.0405695	FAM127A	family with sequence similarity 127, member A	Plasma Membrane	other
ENSMUSG00000008475	Arpc5	0.326627	6.14489	7.42868	0.00641925	0.0407866	ARPC5	actin related protein 2/3 complex, subunit 5, 16kDa	Cytoplasm	other
ENSMUSG00000040118	Cacna2d1	-0.28935	7.1744	7.42671	0.00642626	0.0408093	CACNA2D1	calcium channel, voltage-dependent, alpha 2/delta subunit 1	Plasma Membrane	ion channel	amlodipine/hydrochlorothiazide/valsartan, amlodipine/telmisartan, aliskiren/amlodipine, amlodipine/hydrochlorothiazide/olmesartan medoxomil, nilvadipine, amlodipine/valsartan, amlodipine/perindopril, amlodipine/benazepril, gabapentin, bepridil, enalapril/felodipine, amlodipine/atorvastatin, nisoldipine, isradipine, felodipine, nitrendipine, amlodipine, nicardipine, nifedipine, pregabalin
ENSMUSG00000030257	Srgap3	0.297559	8.00312	7.4214	0.00644526	0.0409081	SRGAP3	SLIT-ROBO Rho GTPase activating protein 3	Cytoplasm	other
ENSMUSG00000030410	Dmwd	-0.23288	6.72912	7.41982	0.00645093	0.0409223	DMWD	dystrophia myotonica, WD repeat containing	Nucleus	other
ENSMUSG00000029095	Ablim2	0.244659	6.90985	7.41295	0.0064756	0.0410133	ABLIM2	actin binding LIM protein family, member 2	Cytoplasm	other
ENSMUSG00000054793	Cadm4	-0.298166	7.75477	7.41398	0.00647188	0.0410133	CADM4	cell adhesion molecule 4	Plasma Membrane	other
ENSMUSG00000004455	Ppp1cc	0.274891	7.45179	7.41332	0.00647429	0.0410133	Ppp1cc	protein phosphatase 1, catalytic subunit, gamma isoform	Cytoplasm	phosphatase
ENSMUSG00000027962	Vcam1	0.562291	5.3439	7.39899	0.00652607	0.0413109	VCAM1	vascular cell adhesion molecule 1	Plasma Membrane	transmembrane receptor
ENSMUSG00000038459	Fam108c	0.337403	4.45124	7.39401	0.00654413	0.0414033	ABHD17C	abhydrolase domain containing 17C	Other	enzyme
ENSMUSG00000039103	Nexn	-0.480042	4.0948	7.38967	0.00655995	0.0414813	NEXN	nexilin (F actin binding protein)	Plasma Membrane	other
ENSMUSG00000007721	Ccdc124	-0.394089	5.14606	7.38285	0.00658487	0.0416168	CCDC124	coiled-coil domain containing 124	Other	other
ENSMUSG00000027742	Cog6	0.264403	5.73724	7.37934	0.00659773	0.041676	COG6	component of oligomeric golgi complex 6	Cytoplasm	transporter
ENSMUSG00000020257	Wdr82	-0.24505	7.1362	7.3744	0.00661587	0.0417684	WDR82	WD repeat domain 82	Nucleus	other
ENSMUSG00000028719	Cmpk1	-0.241892	6.13029	7.37117	0.00662779	0.0418215	CMPK1	cytidine monophosphate (UMP-CMP) kinase 1, cytosolic	Nucleus	kinase
ENSMUSG00000019027	Dnahc1	-0.342155	5.10253	7.36089	0.00666576	0.0420165	DNAH1	dynein, axonemal, heavy chain 1	Extracellular Space	other
ENSMUSG00000095325	Zfp870	-0.4433	3.40013	7.36109	0.00666504	0.0420165	Zfp870	zinc finger protein 870	Other	other
ENSMUSG00000044252	Osbpl1a	-0.264571	7.58571	7.34792	0.00671405	0.0422985	OSBPL1A	oxysterol binding protein-like 1A	Cytoplasm	other
ENSMUSG00000059939	9430015G10Rik	0.349583	4.39155	7.3425	0.00673431	0.0424037	C1orf159	chromosome 1 open reading frame 159	Other	other
ENSMUSG00000025969	Nrp2	0.267234	6.20851	7.32814	0.00678832	0.0427212	NRP2	neuropilin 2	Plasma Membrane	kinase
ENSMUSG00000015522	Arnt	-0.309449	4.74994	7.3142	0.00684118	0.0430311	ARNT	aryl hydrocarbon receptor nuclear translocator	Nucleus	transcription regulator
ENSMUSG00000006435	Neurl1a	0.280688	6.0382	7.30724	0.00686774	0.0431754	NEURL1	neuralized E3 ubiquitin protein ligase 1	Cytoplasm	enzyme
ENSMUSG00000032470	Mras	0.271883	7.3495	7.30062	0.00689307	0.0433117	MRAS	muscle RAS oncogene homolog	Plasma Membrane	enzyme
ENSMUSG00000026571	Dcaf6	0.273163	6.04493	7.29649	0.00690894	0.0433886	DCAF6	DDB1 and CUL4 associated factor 6	Nucleus	transcription regulator
ENSMUSG00000075316	Scn9a	-0.418745	4.29757	7.29534	0.00691338	0.0433936	SCN9A	sodium channel, voltage gated, type IX alpha subunit	Plasma Membrane	ion channel	bupivacaine/lidocaine, epinephrine/lidocaine, lidocaine, riluzole, zonisamide
ENSMUSG00000025812	Pard3	0.303902	5.18481	7.29389	0.00691894	0.0434056	PARD3	par-3 family cell polarity regulator	Plasma Membrane	other
ENSMUSG00000030607	Acan	-0.519146	2.45325	7.29231	0.00692503	0.0434209	Acan	aggrecan	Extracellular Space	other
ENSMUSG00000003731	Kpna6	0.238889	7.00613	7.29058	0.00693171	0.0434399	KPNA6	karyopherin alpha 6 (importin alpha 7)	Nucleus	transporter
ENSMUSG00000049624	Slc17a5	0.300858	4.42747	7.28926	0.00693679	0.0434489	SLC17A5	solute carrier family 17 (acidic sugar transporter), member 5	Plasma Membrane	transporter
ENSMUSG00000024712	Rfk	0.243672	6.5126	7.28506	0.00695305	0.0435279	RFK	riboflavin kinase	Cytoplasm	kinase
ENSMUSG00000025237	Parp6	0.255515	6.71934	7.28185	0.00696548	0.0435828	PARP6	poly (ADP-ribose) polymerase family, member 6	Other	other
ENSMUSG00000045284	Dcaf12l1	-0.304249	5.77344	7.27581	0.00698894	0.0436837	Dcaf12l1	DDB1 and CUL4 associated factor 12-like 1	Cytoplasm	other
ENSMUSG00000032333	Stoml1	-0.274422	5.69335	7.2759	0.00698857	0.0436837	STOML1	stomatin (EPB72)-like 1	Other	other
ENSMUSG00000044734	Serpinb1a	-0.464784	4.7678	7.27331	0.00699867	0.0437215	SERPINB1	serpin peptidase inhibitor, clade B (ovalbumin), member 1	Cytoplasm	other
ENSMUSG00000048796	Cyb561d1	0.332607	4.10439	7.27015	0.00701099	0.0437596	CYB561D1	cytochrome b561 family, member D1	Other	other
ENSMUSG00000029168	Dpysl5	-0.310573	6.27732	7.26986	0.00701212	0.0437596	DPYSL5	dihydropyrimidinase-like 5	Cytoplasm	enzyme
ENSMUSG00000021713	Ppwd1	0.481324	2.96662	7.26862	0.00701698	0.043767	PPWD1	peptidylprolyl isomerase domain and WD repeat containing 1	Nucleus	enzyme
ENSMUSG00000024998	Plce1	0.339903	5.01719	7.26405	0.00703483	0.0438553	PLCE1	phospholipase C, epsilon 1	Cytoplasm	enzyme
ENSMUSG00000010175	Prox1	-0.359279	5.67584	7.258	0.00705859	0.0439804	PROX1	prospero homeobox 1	Nucleus	transcription regulator
ENSMUSG00000034192	Lsm3	0.381874	3.56004	7.25428	0.00707321	0.0440485	LSM3	LSM3 homolog, U6 small nuclear RNA associated (S. cerevisiae)	Nucleus	other
ENSMUSG00000036339	6720456H20Rik	-0.533742	4.59613	7.24897	0.00709417	0.044146	TMEM260	transmembrane protein 260	Other	other
ENSMUSG00000006456	Rbm14	0.331822	4.06315	7.24843	0.00709629	0.044146	RBM14	RNA binding motif protein 14	Nucleus	transcription regulator
ENSMUSG00000048826	Dact2	0.357197	4.14974	7.24737	0.00710051	0.0441492	DACT2	dishevelled-binding antagonist of beta-catenin 2	Cytoplasm	other
ENSMUSG00000054675	Tmem119	0.55727	4.43965	7.23697	0.00714175	0.0443825	TMEM119	transmembrane protein 119	Cytoplasm	other
ENSMUSG00000032220	Myo1e	-0.325809	4.11898	7.22993	0.00716982	0.0445337	MYO1E	myosin IE	Cytoplasm	enzyme
ENSMUSG00000040373	Cacng5	-0.375462	5.43144	7.22326	0.00719649	0.0446532	CACNG5	calcium channel, voltage-dependent, gamma subunit 5	Plasma Membrane	ion channel
ENSMUSG00000027357	Crls1	0.294388	4.58104	7.22324	0.00719656	0.0446532	CRLS1	cardiolipin synthase 1	Cytoplasm	enzyme
ENSMUSG00000009406	Elk1	0.340764	5.48753	7.2219	0.00720194	0.0446633	ELK1	ELK1, member of ETS oncogene family	Nucleus	transcription regulator
ENSMUSG00000055723	Rras2	0.48991	2.7399	7.22079	0.00720638	0.0446676	RRAS2	related RAS viral (r-ras) oncogene homolog 2	Plasma Membrane	enzyme
ENSMUSG00000030600	Lrfn1	-0.321802	4.97566	7.21844	0.00721583	0.0447029	LRFN1	leucine rich repeat and fibronectin type III domain containing 1	Nucleus	other
ENSMUSG00000015755	Tab2	0.235184	6.54411	7.21716	0.00722098	0.0447115	TAB2	TGF-beta activated kinase 1/MAP3K7 binding protein 2	Cytoplasm	other
ENSMUSG00000030051	Aplf	0.482235	2.50568	7.21507	0.00722938	0.044717	APLF	aprataxin and PNKP like factor	Cytoplasm	enzyme
ENSMUSG00000025409	Mbd6	-0.426665	4.70629	7.21509	0.0072293	0.044717	MBD6	methyl-CpG binding domain protein 6	Nucleus	other
ENSMUSG00000029090	Gpr125	0.303817	4.81677	7.21121	0.00724497	0.0447902	ADGRA3	adhesion G protein-coupled receptor A3	Plasma Membrane	G-protein coupled receptor
ENSMUSG00000027281	2210009G21Rik	0.387934	3.48037	7.19173	0.00732401	0.0452553	SLX4IP	SLX4 interacting protein	Other	other
ENSMUSG00000064356	mt-Atp8	-1.12253	9.16281	7.18825	0.00733824	0.0453197	mt-Atp8	ATP synthase F0 subunit 8	Cytoplasm	enzyme
ENSMUSG00000063889	Crem	0.401407	3.29754	7.18726	0.0073423	0.0453213	CREM	cAMP responsive element modulator	Nucleus	transcription regulator
ENSMUSG00000034751	Mast4	-0.346357	6.46437	7.18313	0.0073592	0.0454021	MAST4	microtubule associated serine/threonine kinase family member 4	Other	kinase
ENSMUSG00000031149	Praf2	0.227802	6.60172	7.17702	0.00738433	0.0455335	PRAF2	PRA1 domain family, member 2	Other	other
ENSMUSG00000059208	Hnrnpm	0.226718	6.26738	7.17008	0.00741293	0.0456862	HNRNPM	heterogeneous nuclear ribonucleoprotein M	Nucleus	other
ENSMUSG00000034432	Cops8	-0.222232	6.62657	7.16176	0.0074474	0.0458744	COPS8	COP9 signalosome subunit 8	Nucleus	other
ENSMUSG00000089857	Zfp882	0.491785	2.73892	7.16085	0.00745118	0.0458744	Zfp882	zinc finger protein 882	Other	other
ENSMUSG00000023022	Lima1	0.351713	4.05401	7.15569	0.00747264	0.0459077	LIMA1	LIM domain and actin binding 1	Cytoplasm	other
ENSMUSG00000037606	Osbpl5	-0.343648	5.47608	7.154	0.00747971	0.0459077	OSBPL5	oxysterol binding protein-like 5	Cytoplasm	other
ENSMUSG00000025047	Pdcd11	-0.308799	5.03001	7.15555	0.00747324	0.0459077	PDCD11	programmed cell death 11	Nucleus	other
ENSMUSG00000041741	Pde3a	0.423679	2.92282	7.1549	0.00747595	0.0459077	PDE3A	phosphodiesterase 3A, cGMP-inhibited	Cytoplasm	enzyme	dyphylline, nitroglycerin, medorinone, aminophylline, anagrelide, enoximone, milrinone, cilostazol, dipyridamole, amrinone, tolbutamide, theophylline, pentoxifylline
ENSMUSG00000028932	Psmc2	0.261119	7.24	7.15602	0.00747128	0.0459077	PSMC2	proteasome (prosome, macropain) 26S subunit, ATPase, 2	Nucleus	peptidase
ENSMUSG00000033909	Usp36	-0.349807	5.16403	7.15652	0.00746919	0.0459077	USP36	ubiquitin specific peptidase 36	Nucleus	peptidase
ENSMUSG00000006205	Htra1	0.243902	7.00084	7.14803	0.00750462	0.0460369	HTRA1	HtrA serine peptidase 1	Extracellular Space	peptidase
ENSMUSG00000020423	Btg2	0.477212	3.60177	7.13843	0.00754494	0.0462346	BTG2	BTG family, member 2	Nucleus	transcription regulator
ENSMUSG00000026594	Ralgps2	0.296373	5.44369	7.13721	0.00755004	0.0462346	RALGPS2	Ral GEF with PH domain and SH3 binding motif 2	Other	other
ENSMUSG00000019731	Slc35e1	-0.25752	6.10167	7.13926	0.00754145	0.0462346	SLC35E1	solute carrier family 35, member E1	Other	other
ENSMUSG00000025264	Tsr2	0.21822	6.58318	7.13666	0.00755238	0.0462346	TSR2	TSR2, 20S rRNA accumulation, homolog (S. cerevisiae)	Other	other
ENSMUSG00000097287	AC136746.1	-0.455042	3.93596	7.13317	0.00756709	0.0463008	D130017N08Rik	RIKEN cDNA D130017N08 gene	Other	other
ENSMUSG00000022505	Emp2	-0.40081	4.53196	7.12509	0.00760126	0.046486	EMP2	epithelial membrane protein 2	Plasma Membrane	other
ENSMUSG00000063796	Slc22a8	0.331753	4.63888	7.1127	0.00765397	0.0467843	SLC22A8	solute carrier family 22 (organic anion transporter), member 8	Plasma Membrane	transporter	colchicine/probenecid, probenecid
ENSMUSG00000069117	Gm17352	2.56214	4.29719	7.11081	0.00766206	0.0468097	Gm10260	ribosomal protein S18 pseudogene	Other	other
ENSMUSG00000033940	Brk1	0.28497	6.96561	7.09751	0.00771911	0.0471341	BRK1	BRICK1, SCAR/WAVE actin-nucleating complex subunit	Cytoplasm	other
ENSMUSG00000055733	Nap1l3	-0.241179	6.29927	7.08971	0.00775279	0.0473154	NAP1L3	nucleosome assembly protein 1-like 3	Nucleus	other
ENSMUSG00000041926	Rnpep	0.37935	5.16932	7.08095	0.00779075	0.0475228	RNPEP	arginyl aminopeptidase (aminopeptidase B)	Cytoplasm	peptidase
ENSMUSG00000026811	St6galnac6	0.237445	6.78824	7.06585	0.00785672	0.0479006	ST6GALNAC6	ST6 (alpha-N-acetyl-neuraminyl-2,3-beta-galactosyl-1,3)-N-acetylgalactosaminide alpha-2,6-sialyltransferase 6	Cytoplasm	enzyme
ENSMUSG00000021595	Nsun2	-0.219847	6.2617	7.06475	0.00786152	0.0479054	NSUN2	NOP2/Sun RNA methyltransferase family, member 2	Nucleus	enzyme
ENSMUSG00000085396	6720401G13Rik	-0.426215	6.16776	7.0614	0.00787625	0.0479507
ENSMUSG00000033949	Trim36	-0.395857	3.64651	7.06123	0.00787701	0.0479507	TRIM36	tripartite motif containing 36	Cytoplasm	other
ENSMUSG00000028397	Kdm4c	0.309502	4.77058	7.05715	0.00789494	0.0480353	KDM4C	lysine (K)-specific demethylase 4C	Nucleus	other
ENSMUSG00000036968	Cnpy4	0.343041	3.76401	7.05552	0.00790215	0.0480546	CNPY4	canopy FGF signaling regulator 4	Other	other
ENSMUSG00000040177	2310057M21Rik	-0.312916	4.14166	7.05279	0.00791421	0.0481033	C10orf88	chromosome 10 open reading frame 88	Other	other
ENSMUSG00000032420	Nt5e	0.481478	2.80941	7.04893	0.00793128	0.0481825	NT5E	5'-nucleotidase, ecto (CD73)	Plasma Membrane	phosphatase
ENSMUSG00000059970	Hspa2	0.346121	4.80416	7.04315	0.00795688	0.0483134	HSPA2	heat shock 70kDa protein 2	Cytoplasm	other
ENSMUSG00000025408	Ddit3	0.308199	4.84819	7.0422	0.00796113	0.0483145	DDIT3	DNA-damage-inducible transcript 3	Nucleus	transcription regulator
ENSMUSG00000042831	Alkbh6	-0.369825	3.98634	7.03897	0.00797548	0.0483705	ALKBH6	alkB, alkylation repair homolog 6 (E. coli)	Other	other
ENSMUSG00000039831	Arhgap29	0.335936	4.29861	7.0383	0.00797847	0.0483705	ARHGAP29	Rho GTPase activating protein 29	Cytoplasm	other
ENSMUSG00000007987	Rabl5	0.245362	6.07189	7.03385	0.0079983	0.048466	IFT22	intraflagellar transport 22	Extracellular Space	other
ENSMUSG00000024122	Pdpk1	0.231644	6.88425	7.03139	0.00800932	0.0485081	PDPK1	3-phosphoinositide dependent protein kinase 1	Cytoplasm	kinase
ENSMUSG00000085873	Gm12750	-0.608385	2.71661	7.02586	0.00803409	0.0486151
ENSMUSG00000036620	Mgat4b	0.315551	4.93541	7.02562	0.00803515	0.0486151	MGAT4B	mannosyl (alpha-1,3-)-glycoprotein beta-1,4-N-acetylglucosaminyltransferase, isozyme B	Cytoplasm	enzyme
ENSMUSG00000036718	Micall2	-0.499039	2.39098	7.0226	0.00804872	0.0486292	MICALL2	MICAL-like 2	Cytoplasm	other
ENSMUSG00000002580	Mien1	0.37861	5.40048	7.02409	0.00804205	0.0486292	MIEN1	migration and invasion enhancer 1	Cytoplasm	other
ENSMUSG00000032368	Zic1	-0.452731	6.66106	7.02238	0.00804973	0.0486292	ZIC1	Zic family member 1	Nucleus	transcription regulator
ENSMUSG00000031007	Atp6ap2	-0.267661	7.98783	7.02028	0.00805917	0.0486615	ATP6AP2	ATPase, H+ transporting, lysosomal accessory protein 2	Cytoplasm	transporter
ENSMUSG00000049295	Zfp219	-0.34168	4.83564	7.01471	0.00808426	0.0487883	ZNF219	zinc finger protein 219	Nucleus	transcription regulator
ENSMUSG00000040907	Atp1a3	-0.236466	11.5419	7.01253	0.00809412	0.0488231	ATP1A3	ATPase, Na+/K+ transporting, alpha 3 polypeptide	Plasma Membrane	transporter	digoxin, ethacrynic acid, perphenazine
ENSMUSG00000035713	Usp35	-0.280337	4.81292	7.00696	0.00811932	0.0489503	USP35	ubiquitin specific peptidase 35	Extracellular Space	peptidase
ENSMUSG00000040836	Gpr161	0.332747	4.47844	7.00002	0.00815086	0.0491155	GPR161	G protein-coupled receptor 161	Plasma Membrane	G-protein coupled receptor
ENSMUSG00000022770	Dlg1	0.245621	6.97888	6.99647	0.00816705	0.0491882	DLG1	discs, large homolog 1 (Drosophila)	Plasma Membrane	kinase
ENSMUSG00000046204	Pnma2	-0.451688	6.0471	6.99387	0.00817894	0.0492349	PNMA2	paraneoplastic Ma antigen 2	Nucleus	transporter
ENSMUSG00000053475	Tnfaip6	-0.358119	3.75999	6.99202	0.0081874	0.0492609	TNFAIP6	tumor necrosis factor, alpha-induced protein 6	Extracellular Space	other
ENSMUSG00000024817	Uhrf2	0.288419	5.71114	6.97666	0.00825796	0.0496604	UHRF2	ubiquitin-like with PHD and ring finger domains 2, E3 ubiquitin protein ligase	Nucleus	enzyme
ENSMUSG00000040998	Npnt	0.390251	3.99996	6.97193	0.00827979	0.0497665	NPNT	nephronectin	Plasma Membrane	other

## Sheet: Overlap all T3 reg genes
Â© 2000-2017 QIAGEN. All rights reserved.
Expr Log Ratio	Expr p-value	Expr False Discovery Rate (q-value)	Ens_ID	Symbol	Entrez Gene Name	Location	Type(s)	Drug(s)
-0.312	0.00386	0.0275	ENSMUSG00000032281	ACSBG1	acyl-CoA synthetase bubblegum family member 1	Cytoplasm	enzyme
0.446	0.00107	0.00986	ENSMUSG00000035783	ACTA2	actin, alpha 2, smooth muscle, aorta	Cytoplasm	other
-0.588	1.72e-05	0.000279	ENSMUSG00000036545	ADAMTS2	ADAM metallopeptidase with thrombospondin type 1 motif 2	Extracellular Space	peptidase
-0.542	0.000112	0.00146	ENSMUSG00000020262	ADARB1	adenosine deaminase, RNA specific B1	Nucleus	enzyme
-0.578	2.14e-06	4.38e-05	ENSMUSG00000024256	ADCYAP1	adenylate cyclase activating polypeptide 1	Extracellular Space	other
0.304	0.00724	0.0448	ENSMUSG00000029090	ADGRA3	adhesion G protein-coupled receptor A3	Plasma Membrane	G-protein coupled receptor
-0.726	5.06e-11	2.53e-09	ENSMUSG00000034730	ADGRB1	adhesion G protein-coupled receptor B1	Plasma Membrane	G-protein coupled receptor
-0.905	5.96e-10	2.49e-08	ENSMUSG00000050541	ADRA1B	adrenoceptor alpha 1B	Plasma Membrane	G-protein coupled receptor	paliperidone, risperidone, antazoline/naphazoline, acetaminophen/clemastine/pseudoephedrine, articaine/epinephrine, bupivacaine/epinephrine, caffeine/ergotamine, acetaminophen/dexbrompheniramine/pseudoephedrine, dapiprazole, dexbrompheniramine/pseudoephedrine, chlorpheniramine/ibuprofen/pseudoephedrine, dipivefrin, cetirizine/pseudoephedrine, asenapine, epinephrine/prilocaine, epinephrine/lidocai…
-0.595	1.13e-05	0.000192	ENSMUSG00000056145	AI504432	expressed sequence AI504432	Other	other
1.712	3.3e-23	8.18e-21	ENSMUSG00000021057	AKAP5	A-kinase anchoring protein 5	Plasma Membrane	other
0.502	2.34e-07	6.03e-06	ENSMUSG00000022636	ALCAM	activated leukocyte cell adhesion molecule	Plasma Membrane	other
0.444	1.62e-05	0.000264	ENSMUSG00000053199	ARHGAP20	Rho GTPase activating protein 20	Cytoplasm	other
0.377	0.00239	0.0192	ENSMUSG00000031355	ARHGAP6	Rho GTPase activating protein 6	Cytoplasm	other
-0.472	1.54e-06	3.27e-05	ENSMUSG00000020604	ARSG	arylsulfatase G	Cytoplasm	enzyme
0.768	7.42e-07	1.7e-05	ENSMUSG00000033007	ASIC4	acid sensing ion channel subunit family member 4	Plasma Membrane	ion channel	amiloride, amiloride/hydrochlorothiazide
-0.44	2.5e-05	0.000392	ENSMUSG00000028373	ASTN2	astrotactin 2	Cytoplasm	other
0.503	0.00491	0.0335	ENSMUSG00000022360	ATAD2	ATPase family, AAA domain containing 2	Nucleus	enzyme
-0.775	2.56e-15	2.42e-13	ENSMUSG00000007097	ATP1A2	ATPase Na+/K+ transporting subunit alpha 2	Plasma Membrane	transporter	digoxin, ethacrynic acid, perphenazine
0.538	7.24e-07	1.66e-05	ENSMUSG00000026463	ATP2B4	ATPase plasma membrane Ca2+ transporting 4	Plasma Membrane	transporter
-0.358	0.000174	0.00214	ENSMUSG00000054843	ATRNL1	attractin like 1	Other	other
-0.405	0.000239	0.00282	ENSMUSG00000038112	AW551984	expressed sequence AW551984	Other	other
-0.331	0.00636	0.0404	ENSMUSG00000028121	BCAR3	breast cancer anti-estrogen resistance 3	Cytoplasm	other
0.376	0.00371	0.0267	ENSMUSG00000022508	BCL6	B-cell CLL/lymphoma 6	Nucleus	transcription regulator
-0.442	0.00195	0.0163	ENSMUSG00000022098	BMP1	bone morphogenetic protein 1	Extracellular Space	peptidase
-1.636	5.68e-24	1.57e-21	ENSMUSG00000021747	C3orf67	chromosome 3 open reading frame 67	Other	other
0.723	7.44e-05	0.00103	ENSMUSG00000067879	C8orf46	chromosome 8 open reading frame 46	Other	other
-0.421	4.81e-05	0.000701	ENSMUSG00000056158	CA10	carbonic anhydrase 10	Other	enzyme
0.311	0.00615	0.0395	ENSMUSG00000004110	CACNA1E	calcium voltage-gated channel subunit alpha1 E	Plasma Membrane	ion channel
-0.464	5.09e-06	9.5e-05	ENSMUSG00000019146	CACNG2	calcium voltage-gated channel auxiliary subunit gamma 2	Plasma Membrane	ion channel
-0.375	0.0072	0.0447	ENSMUSG00000040373	CACNG5	calcium voltage-gated channel auxiliary subunit gamma 5	Plasma Membrane	ion channel
-0.398	0.00317	0.0236	ENSMUSG00000003657	CALB2	calbindin 2	Cytoplasm	other
0.299	0.0059	0.0383	ENSMUSG00000039145	CAMK1D	calcium/calmodulin dependent protein kinase ID	Cytoplasm	kinase
0.566	0.000372	0.00411	ENSMUSG00000024617	CAMK2A	calcium/calmodulin dependent protein kinase II alpha	Cytoplasm	kinase
0.443	7.39e-06	0.000132	ENSMUSG00000038128	CAMK4	calcium/calmodulin dependent protein kinase IV	Nucleus	kinase
-0.331	0.000225	0.00269	ENSMUSG00000027187	CAT	catalase	Cytoplasm	enzyme	fomepizole
0.343	0.004	0.0283	ENSMUSG00000036641	CCDC148	coiled-coil domain containing 148	Other	other
0.508	0.000152	0.00191	ENSMUSG00000029385	CCNG2	cyclin G2	Nucleus	other
-0.371	0.000184	0.00224	ENSMUSG00000033904	CCP110	centriolar coiled-coil protein 110	Cytoplasm	other
-0.442	0.000178	0.00218	ENSMUSG00000049521	CDC42EP1	CDC42 effector protein 1	Extracellular Space	other
-0.587	0.00417	0.0293	ENSMUSG00000040452	CDH12	cadherin 12	Plasma Membrane	other
0.299	0.00225	0.0182	ENSMUSG00000038481	CDK19	cyclin dependent kinase 19	Nucleus	kinase	alvocidib
0.448	0.00325	0.0241	ENSMUSG00000033966	CDKL4	cyclin dependent kinase like 4	Nucleus	kinase
-0.416	0.0063	0.0401	ENSMUSG00000063765	CHADL	chondroadherin like	Extracellular Space	other
0.577	0.000204	0.00247	ENSMUSG00000056486	CHN1	chimerin 1	Cytoplasm	other
-0.464	0.000274	0.00315	ENSMUSG00000027577	CHRNA4	cholinergic receptor nicotinic alpha 4 subunit	Plasma Membrane	transmembrane receptor	varenicline, ABT-089, ABT 418, isoflurane, mecamylamine, succinylcholine, memantine, rocuronium, doxacurium, amobarbital, mivacurium, pipecuronium, rapacuronium, metocurine, atracurium, cisatracurium, acetylcholine, nicotine, D-tubocurarine, arecoline, lobeline, enflurane, pancuronium, vecuronium
1.419	3.31e-20	5.88e-18	ENSMUSG00000030930	CHST15	carbohydrate sulfotransferase 15	Plasma Membrane	enzyme
-0.293	0.000914	0.00867	ENSMUSG00000032452	CLSTN2	calsyntenin 2	Plasma Membrane	transporter
-0.445	0.000849	0.00817	ENSMUSG00000022235	CMBL	carboxymethylenebutenolidase homolog	Cytoplasm	enzyme
0.477	9.81e-06	0.000169	ENSMUSG00000044288	CNR1	cannabinoid receptor 1	Plasma Membrane	G-protein coupled receptor	trans-(Â±)-nabilone, SLV 319, rimonabant, BAY 38-7271, delta-8-tetrahydrocannabinol, delta-9-tetrahydrocannabinol
-0.811	1.8e-09	6.95e-08	ENSMUSG00000064293	CNTN4	contactin 4	Plasma Membrane	enzyme
-0.371	4.58e-05	0.000676	ENSMUSG00000050967	CREG2	cellular repressor of E1A stimulated genes 2	Extracellular Space	enzyme
-0.385	0.000386	0.00424	ENSMUSG00000024074	CRIM1	cysteine rich transmembrane BMP regulator 1	Extracellular Space	kinase
1.471	3.01e-14	2.39e-12	ENSMUSG00000063415	CYP26B1	cytochrome P450 family 26 subfamily B member 1	Cytoplasm	enzyme
-0.304	0.00699	0.0437	ENSMUSG00000045284	Dcaf12l1	DDB1 and CUL4 associated factor 12-like 1	Cytoplasm	other
1.078	7.88e-14	5.9e-12	ENSMUSG00000032500	DCLK3	doublecortin like kinase 3	Cytoplasm	kinase
1.017	5.37e-12	3.06e-10	ENSMUSG00000019929	DCN	decorin	Extracellular Space	other
0.399	0.00415	0.0292	ENSMUSG00000030747	DGAT2	diacylglycerol O-acyltransferase 2	Cytoplasm	enzyme
0.356	0.00274	0.0212	ENSMUSG00000047842	DIRAS2	DIRAS family GTPase 2	Plasma Membrane	enzyme
-0.738	1.97e-10	8.93e-09	ENSMUSG00000041544	DISP3	dispatched RND transporter family member 3	Cytoplasm	other
-0.648	1.83e-10	8.38e-09	ENSMUSG00000031523	DLC1	DLC1 Rho GTPase activating protein	Cytoplasm	other
1.199	9.12e-15	7.7e-13	ENSMUSG00000032259	DRD2	dopamine receptor D2	Plasma Membrane	G-protein coupled receptor	paliperidone, risperidone, buspirone, carbidopa/entacapone/levodopa, bifeprunox, iloperidone, blonanserin, asenapine, pardoprunox, ocaperidone, abaperidone, methotrimeprazine, fluspirilene, SLV-314, cariprazine, rotigotine, acetophenazine, BIM 23A760, sultopride, zuclopenthixol, thioproperazine, lurasidone, opipramol, paliperidone palmitate, brexpiprazole, pipothiazine, carbidopa/levodopa, chloro…
0.317	0.000566	0.00581	ENSMUSG00000024302	DTNA	dystrobrevin alpha	Plasma Membrane	other
0.982	1.2e-12	7.55e-11	ENSMUSG00000001300	EFNB2	ephrin B2	Plasma Membrane	other
0.258	0.00361	0.0261	ENSMUSG00000032349	ELOVL5	ELOVL fatty acid elongase 5	Cytoplasm	enzyme
3.659	8.73e-07	1.97e-05	ENSMUSG00000059040	ENO1	enolase 1	Cytoplasm	enzyme
-0.544	2.57e-06	5.12e-05	ENSMUSG00000024140	EPAS1	endothelial PAS domain protein 1	Nucleus	transcription regulator
-0.305	0.00358	0.0259	ENSMUSG00000029869	EPHB6	EPH receptor B6	Plasma Membrane	kinase
-0.339	6.63e-05	0.000938	ENSMUSG00000027963	EXTL2	exostosin like glycosyltransferase 2	Cytoplasm	enzyme
-0.9	3.11e-16	3.37e-14	ENSMUSG00000021750	FAM107A	family with sequence similarity 107 member A	Nucleus	other
-0.451	0.000301	0.00343	ENSMUSG00000015484	FAM163A	family with sequence similarity 163 member A	Other	other
0.697	1.34e-05	0.000222	ENSMUSG00000009216	FAM163B	family with sequence similarity 163 member B	Other	other
0.559	6.37e-08	1.86e-06	ENSMUSG00000036006	FAM65B	family with sequence similarity 65 member B	Cytoplasm	other
0.381	0.000517	0.00541	ENSMUSG00000060568	FAM78B	family with sequence similarity 78 member B	Other	other
1.225	1.48e-17	2.1e-15	ENSMUSG00000034898	FILIP1	filamin A interacting protein 1	Cytoplasm	other
0.59	5.21e-06	9.67e-05	ENSMUSG00000051379	FLRT3	fibronectin leucine rich transmembrane protein 3	Plasma Membrane	other
0.838	4.14e-06	7.92e-05	ENSMUSG00000029135	FOSL2	FOS like 2, AP-1 transcription factor subunit	Nucleus	transcription regulator
0.607	0.00257	0.0202	ENSMUSG00000027004	FRZB	frizzled-related protein	Extracellular Space	other
-1.576	7.38e-25	2.2e-22	ENSMUSG00000022297	FZD6	frizzled class receptor 6	Plasma Membrane	G-protein coupled receptor
-0.726	0.000135	0.00173	ENSMUSG00000035293	G2E3	G2/M-phase specific E3 ubiquitin protein ligase	Cytoplasm	enzyme
-0.509	0.000158	0.00198	ENSMUSG00000039809	GABBR2	gamma-aminobutyric acid type B receptor subunit 2	Plasma Membrane	G-protein coupled receptor	arbaclofen placarbil, arbaclofen, baclofen
-1.056	2.72e-38	2.7e-35	ENSMUSG00000000560	GABRA2	gamma-aminobutyric acid type A receptor alpha2 subunit	Plasma Membrane	ion channel	methohexital, primidone, meprobamate, aspirin/butalbital/caffeine, aspirin/meprobamate, aspirin/butalbital/caffeine/codeine, hexobarbital, pagoclone, alphadolone, SEP 174559, heptabarbital, zopiclone, clobazam, nitrazepam, adinazolam, butobarbital, acetaminophen/butalbital/caffeine, sevoflurane, isoflurane, gaboxadol, felbamate, etomidate, muscimol, halothane, fluoxetine/olanzapine, amobarbital, …
2.187	0.000256	0.00298	ENSMUSG00000028268	GBP4	guanylate binding protein 4	Cytoplasm	enzyme
1.843	0.000446	0.00478	ENSMUSG00000040253	GBP7	guanylate binding protein 7	Cytoplasm	enzyme
0.688	2.57e-08	8.03e-07	ENSMUSG00000058624	GDA	guanine deaminase	Cytoplasm	enzyme
1.139	5.93e-08	1.75e-06	ENSMUSG00000020932	GFAP	glial fibrillary acidic protein	Cytoplasm	other
-0.518	3.29e-08	1.02e-06	ENSMUSG00000027603	GGT7	gamma-glutamyltransferase 7	Plasma Membrane	enzyme
-0.27	0.00151	0.0132	ENSMUSG00000056966	GJC3	gap junction protein gamma 3	Extracellular Space	transporter
-0.507	0.000603	0.00616	ENSMUSG00000058571	GPC6	glypican 6	Plasma Membrane	transmembrane receptor
0.333	0.00815	0.0491	ENSMUSG00000040836	GPR161	G protein-coupled receptor 161	Plasma Membrane	G-protein coupled receptor
0.716	3.65e-07	9.08e-06	ENSMUSG00000031932	GPR83	G protein-coupled receptor 83	Plasma Membrane	G-protein coupled receptor
-0.314	0.00498	0.0338	ENSMUSG00000032017	GRIK4	glutamate ionotropic receptor kainate type subunit 4	Plasma Membrane	ion channel
0.504	3.55e-07	8.87e-06	ENSMUSG00000049583	GRM5	glutamate metabotropic receptor 5	Plasma Membrane	G-protein coupled receptor	fasoracetam, acamprosate
0.509	3.96e-07	9.74e-06	ENSMUSG00000033910	GUCY1A3	guanylate cyclase 1 soluble subunit alpha	Cytoplasm	enzyme	nitroglycerin, isosorbide-5-mononitrate, isosorbide dinitrate, nitroprusside
0.277	0.00478	0.0328	ENSMUSG00000028005	GUCY1B3	guanylate cyclase 1 soluble subunit beta	Cytoplasm	enzyme	nitroglycerin, isosorbide-5-mononitrate, isosorbide dinitrate, nitroprusside
-0.451	1.39e-05	0.00023	ENSMUSG00000003949	HLF	HLF, PAR bZIP transcription factor	Nucleus	transcription regulator
0.678	2.72e-07	6.93e-06	ENSMUSG00000046093	HPCAL4	hippocalcin like 4	Other	transporter
-0.757	1.21e-07	3.32e-06	ENSMUSG00000022096	HR	HR, lysine demethylase and nuclear receptor corepressor	Nucleus	transcription regulator
0.377	0.00157	0.0137	ENSMUSG00000078591	HS3ST4	heparan sulfate-glucosamine 3-sulfotransferase 4	Cytoplasm	enzyme
-0.582	1.28e-09	5.11e-08	ENSMUSG00000045216	HS6ST1	heparan sulfate 6-O-sulfotransferase 1	Plasma Membrane	enzyme
-0.446	6.96e-05	0.000977	ENSMUSG00000016194	HSD11B1	hydroxysteroid 11-beta dehydrogenase 1	Cytoplasm	enzyme
0.724	0.000108	0.00142	ENSMUSG00000026322	HTR4	5-hydroxytryptamine receptor 4	Plasma Membrane	G-protein coupled receptor	PRX-03140, cisapride, prucalopride, renzapride, fenfluramine, tegaserod, ergotamine
0.244	0.0075	0.046	ENSMUSG00000006205	HTRA1	HtrA serine peptidase 1	Extracellular Space	peptidase
-0.677	1.54e-05	0.000253	ENSMUSG00000053414	HUNK	hormonally up-regulated Neu-associated kinase	Cytoplasm	kinase
0.631	8.6e-05	0.00117	ENSMUSG00000056708	IER5	immediate early response 5	Other	other
-0.464	1.26e-06	2.71e-05	ENSMUSG00000024810	IL33	interleukin 33	Extracellular Space	cytokine
0.629	5.24e-08	1.56e-06	ENSMUSG00000037679	INF2	inverted formin, FH2 and WH2 domain containing	Cytoplasm	other
-0.336	0.000182	0.00222	ENSMUSG00000025477	INPP5A	inositol polyphosphate-5-phosphatase A	Plasma Membrane	phosphatase
-0.395	0.00269	0.021	ENSMUSG00000025348	ITGA7	integrin subunit alpha 7	Plasma Membrane	other
-0.612	4.5e-08	1.35e-06	ENSMUSG00000035681	KCNC2	potassium voltage-gated channel subfamily C member 2	Plasma Membrane	ion channel	dalfampridine
2.179	3.23e-13	2.21e-11	ENSMUSG00000037579	KCNH3	potassium voltage-gated channel subfamily H member 3	Plasma Membrane	ion channel
0.712	1.57e-06	3.32e-05	ENSMUSG00000041695	KCNJ2	potassium voltage-gated channel subfamily J member 2	Plasma Membrane	ion channel	nicorandil, amiodarone
-0.437	5.01e-06	9.36e-05	ENSMUSG00000020821	KIF1C	kinesin family member 1C	Cytoplasm	other
-0.462	0.00163	0.014	ENSMUSG00000019966	KITLG	KIT ligand	Extracellular Space	growth factor
0.326	0.00299	0.0227	ENSMUSG00000020627	KLHL29	kelch like family member 29	Other	other
0.31	0.000606	0.00617	ENSMUSG00000004383	LARGE1	LARGE xylosyl- and glucuronyltransferase 1	Cytoplasm	enzyme
-0.383	9.09e-05	0.00123	ENSMUSG00000033595	LGI3	leucine rich repeat LGI family member 3	Extracellular Space	other
-0.739	2.12e-09	8.13e-08	ENSMUSG00000048332	LHFP	lipoma HMGIC fusion partner	Other	other
-0.523	6.25e-05	0.000889	ENSMUSG00000024395	LIMS2	LIM zinc finger domain containing 2	Cytoplasm	other
0.829	2.33e-09	8.82e-08	ENSMUSG00000051067	LINGO3	leucine rich repeat and Ig domain containing 3	Other	other
-0.504	2.64e-06	5.25e-05	ENSMUSG00000018451	LOC728392	uncharacterized LOC728392	Other	other
1.79	1.1e-10	5.27e-09	ENSMUSG00000015568	LPL	lipoprotein lipase	Cytoplasm	enzyme	atorvastatin/niacin, nicotinic acid/pioglitazone, nicotinic acid, tyloxapol, lovastatin/niacin
0.264	0.00318	0.0237	ENSMUSG00000050587	LRRC4C	leucine rich repeat containing 4C	Plasma Membrane	other
0.515	0.000365	0.00404	ENSMUSG00000055435	MAF	MAF bZIP transcription factor	Nucleus	transcription regulator
-0.298	0.000696	0.00693	ENSMUSG00000025268	MAGED2	MAGE family member D2	Plasma Membrane	other
0.942	2.07e-09	7.99e-08	ENSMUSG00000003746	MAN1A1	mannosidase alpha class 1A member 1	Cytoplasm	enzyme
1.004	8.12e-07	1.84e-05	ENSMUSG00000009376	MET	MET proto-oncogene, receptor tyrosine kinase	Plasma Membrane	kinase	crizotinib, tivantinib, cabozantinib, amuvatinib, AMG 208, PF-4217903, foretinib, golvatinib, SGX523, BMS 777607, MK2461, capmatinib, JNJ-38877605, onartuzumab, MGCD-265, cabozantinib/erlotinib, MSC2156119J, AMG 337, LY2875358, ARGX-111, SAR125844, volitinib, LY3164530, altiratinib, MGCD516, merestinib, EMD 1204831, MK8033
0.333	0.00367	0.0264	ENSMUSG00000033174	MGLL	monoglyceride lipase	Plasma Membrane	enzyme
0.463	1.69e-05	0.000274	ENSMUSG00000009569	MKL2	MKL1/myocardin like 2	Nucleus	transcription regulator
0.432	0.00248	0.0198	ENSMUSG00000003948	MMD	monocyte to macrophage differentiation associated	Plasma Membrane	kinase
0.567	2.39e-05	0.000375	ENSMUSG00000027820	MME	membrane metalloendopeptidase	Plasma Membrane	peptidase	sacubitril/valsartan, sacubitril
1.416	3.01e-16	3.32e-14	ENSMUSG00000025885	MYO5B	myosin VB	Cytoplasm	enzyme
0.554	6.09e-06	0.000111	ENSMUSG00000049001	NDNF	neuron derived neurotrophic factor	Extracellular Space	other
-0.489	4.62e-07	1.12e-05	ENSMUSG00000055409	NELL1	neural EGFL like 1	Extracellular Space	growth factor
1.164	7.24e-13	4.79e-11	ENSMUSG00000050321	NETO1	neuropilin and tolloid like 1	Extracellular Space	other
-0.43	0.000245	0.00288	ENSMUSG00000026442	NFASC	neurofascin	Plasma Membrane	other
-0.387	2.14e-05	0.000339	ENSMUSG00000055053	NFIC	nuclear factor I C	Nucleus	transcription regulator
-0.522	5.77e-08	1.7e-06	ENSMUSG00000030835	NOMO1 (includes others)	NODAL modulator 1	Plasma Membrane	other
1.013	0.000774	0.00757	ENSMUSG00000037362	NOV	nephroblastoma overexpressed	Extracellular Space	growth factor
0.39	0.00828	0.0498	ENSMUSG00000040998	NPNT	nephronectin	Plasma Membrane	other
1.114	1.2e-07	3.31e-06	ENSMUSG00000022206	NPR3	natriuretic peptide receptor 3	Plasma Membrane	G-protein coupled receptor	nesiritide
0.706	9.42e-06	0.000163	ENSMUSG00000029819	NPY	neuropeptide Y	Plasma Membrane	other
0.47	0.000487	0.00516	ENSMUSG00000028004	NPY2R	neuropeptide Y receptor Y2	Plasma Membrane	G-protein coupled receptor	peptide YY 3-36
-0.488	2.67e-07	6.8e-06	ENSMUSG00000020889	NR1D1	nuclear receptor subfamily 1 group D member 1	Nucleus	ligand-dependent nuclear receptor
1.088	7.14e-06	0.000128	ENSMUSG00000028341	NR4A3	nuclear receptor subfamily 4 group A member 3	Nucleus	ligand-dependent nuclear receptor
0.481	0.00793	0.0482	ENSMUSG00000032420	NT5E	5'-nucleotidase ecto	Plasma Membrane	phosphatase
0.349	0.00047	0.005	ENSMUSG00000020591	NTSR2	neurotensin receptor 2	Plasma Membrane	G-protein coupled receptor	levocabastine
-0.563	0.00023	0.00274	ENSMUSG00000027965	OLFM3	olfactomedin 3	Cytoplasm	other
-0.31	0.00191	0.016	ENSMUSG00000046160	OLIG1	oligodendrocyte transcription factor 1	Nucleus	transcription regulator
0.53	2.49e-06	5e-05	ENSMUSG00000028927	PADI2	peptidyl arginine deiminase 2	Cytoplasm	enzyme
-0.444	0.000712	0.00707	ENSMUSG00000035566	PCDH17	protocadherin 17	Plasma Membrane	other
0.817	3.04e-11	1.59e-09	ENSMUSG00000059173	PDE1A	phosphodiesterase 1A	Cytoplasm	enzyme
0.535	1.05e-05	0.00018	ENSMUSG00000021684	PDE8B	phosphodiesterase 8B	Cytoplasm	enzyme	ketotifen
-0.408	0.000488	0.00517	ENSMUSG00000062866	PHACTR2	phosphatase and actin regulator 2	Other	other
-0.641	1.62e-06	3.42e-05	ENSMUSG00000087141	PLCXD2	phosphatidylinositol specific phospholipase C X domain containing 2	Other	enzyme
-0.596	5.07e-07	1.21e-05	ENSMUSG00000031775	PLLP	plasmolipin	Plasma Membrane	transporter
-0.384	0.00181	0.0153	ENSMUSG00000018217	PMP22	peripheral myelin protein 22	Plasma Membrane	other
0.32	0.00498	0.0338	ENSMUSG00000030726	POLD3	DNA polymerase delta 3, accessory subunit	Nucleus	transcription regulator
-0.288	0.00142	0.0126	ENSMUSG00000030223	PTPRO	protein tyrosine phosphatase, receptor type O	Plasma Membrane	phosphatase
0.612	0.000103	0.00137	ENSMUSG00000060260	PWWP2B	PWWP domain containing 2B	Nucleus	other
-0.324	0.00257	0.0202	ENSMUSG00000032648	PYGM	glycogen phosphorylase, muscle associated	Cytoplasm	enzyme
0.672	2.51e-07	6.42e-06	ENSMUSG00000041992	RAPGEF5	Rap guanine nucleotide exchange factor 5	Nucleus	other
1.35	4.43e-18	6.85e-16	ENSMUSG00000017491	RARB	retinoic acid receptor beta	Nucleus	ligand-dependent nuclear receptor	etretinate, daunorubicin/tretinoin, idarubicin/tretinoin, doxorubicin/tretinoin, adapalene, isotretinoin, tazarotene, acitretin, tretinoin, tamibarotene, alitretinoin, fenretinide
0.739	2.18e-09	8.34e-08	ENSMUSG00000034472	RASD2	RASD family member 2	Cytoplasm	enzyme
0.471	1.37e-05	0.000227	ENSMUSG00000042453	RELN	reelin	Extracellular Space	peptidase
-0.478	6.79e-05	0.000954	ENSMUSG00000020846	RFLNB	refilin B	Other	other
0.489	0.000478	0.00508	ENSMUSG00000040929	RFX3	regulatory factor X3	Nucleus	transcription regulator
0.966	2.22e-05	0.000352	ENSMUSG00000022018	RGCC	regulator of cell cycle	Cytoplasm	other
0.46	0.00012	0.00156	ENSMUSG00000030844	RGS10	regulator of G-protein signaling 10	Cytoplasm	other
-0.948	6.57e-29	2.7e-26	ENSMUSG00000026678	RGS5	regulator of G-protein signaling 5	Plasma Membrane	other
-0.618	4.16e-12	2.43e-10	ENSMUSG00000026527	RGS7	regulator of G-protein signaling 7	Cytoplasm	enzyme
0.393	0.000402	0.0044	ENSMUSG00000017692	RHBDL3	rhomboid like 3	Plasma Membrane	peptidase
-0.575	1.39e-06	2.97e-05	ENSMUSG00000040649	RIMKLB	ribosomal modification protein rimK like family member B	Cytoplasm	enzyme
1.961	7.83e-13	5.15e-11	ENSMUSG00000024883	RIN1	Ras and Rab interactor 1	Cytoplasm	other
-0.852	7.51e-15	6.39e-13	ENSMUSG00000057455	RIT2	Ras like without CAAX 2	Plasma Membrane	enzyme
-0.4	0.00232	0.0187	ENSMUSG00000054855	RND1	Rho family GTPase 1	Cytoplasm	enzyme
-0.654	8.11e-10	3.33e-08	ENSMUSG00000010086	RNF112	ring finger protein 112	Nucleus	transcription regulator
0.478	7.95e-06	0.00014	ENSMUSG00000052516	ROBO2	roundabout guidance receptor 2	Plasma Membrane	transmembrane receptor
0.354	0.00577	0.0376	ENSMUSG00000033282	RPGRIP1L	RPGRIP1 like	Cytoplasm	other
-0.421	0.00609	0.0391	ENSMUSG00000041506	RRP9	ribosomal RNA processing 9, small subunit (SSU) processome component, homolog (yeast)	Nucleus	other
-0.351	0.00243	0.0194	ENSMUSG00000015305	SASH1	SAM and SH3 domain containing 1	Extracellular Space	other
-0.352	0.0017	0.0146	ENSMUSG00000048385	SCRT1	scratch family transcriptional repressor 1	Nucleus	transcription regulator
0.757	1.45e-07	3.91e-06	ENSMUSG00000028883	SEMA3A	semaphorin 3A	Extracellular Space	other
-0.683	8.24e-14	6.13e-12	ENSMUSG00000022231	SEMA5A	semaphorin 5A	Plasma Membrane	transmembrane receptor
-0.487	1.57e-06	3.32e-05	ENSMUSG00000019647	SEMA6A	semaphorin 6A	Plasma Membrane	transmembrane receptor
-0.608	1.39e-09	5.48e-08	ENSMUSG00000038264	SEMA7A	semaphorin 7A (John Milton Hagen blood group)	Plasma Membrane	transmembrane receptor
0.635	7.47e-06	0.000134	ENSMUSG00000056306	SERTM1	serine rich and transmembrane domain containing 1	Other	other
1.181	4.12e-12	2.42e-10	ENSMUSG00000031548	SFRP1	secreted frizzled related protein 1	Plasma Membrane	transmembrane receptor
-0.45	0.00284	0.0218	ENSMUSG00000020805	SLC13A5	solute carrier family 13 member 5	Plasma Membrane	transporter
-0.753	1.17e-06	2.54e-05	ENSMUSG00000030500	SLC17A6	solute carrier family 17 member 6	Plasma Membrane	transporter
-0.919	1.41e-13	1.02e-11	ENSMUSG00000037996	SLC24A2	solute carrier family 24 member 2	Plasma Membrane	transporter
0.904	1.43e-08	4.62e-07	ENSMUSG00000041771	SLC24A4	solute carrier family 24 member 4	Plasma Membrane	transporter
-1.888	2.02e-55	4e-52	ENSMUSG00000000792	SLC5A5	solute carrier family 5 member 5	Plasma Membrane	transporter
-0.559	2.36e-10	1.06e-08	ENSMUSG00000052026	SLC6A7	solute carrier family 6 member 7	Plasma Membrane	transporter
0.429	0.00186	0.0156	ENSMUSG00000056427	SLIT3	slit guidance ligand 3	Extracellular Space	other
1.568	6.29e-15	5.39e-13	ENSMUSG00000044352	SOWAHA	sosondowah ankyrin repeat domain family member A	Other	other
0.725	1.81e-05	0.000293	ENSMUSG00000021990	SPATA13	spermatogenesis associated 13	Plasma Membrane	other
-0.29	0.00557	0.0367	ENSMUSG00000056222	SPOCK1	SPARC/osteonectin, cwcv and kazal like domains proteoglycan 1	Extracellular Space	other
-0.376	0.000152	0.00191	ENSMUSG00000038156	SPON1	spondin 1	Extracellular Space	other
0.301	0.00026	0.00301	ENSMUSG00000003992	SSBP2	single stranded DNA binding protein 2	Nucleus	transcription regulator
0.428	0.000341	0.0038	ENSMUSG00000004366	SST	somatostatin	Extracellular Space	other
0.513	7.05e-06	0.000127	ENSMUSG00000017400	STAC2	SH3 and cysteine rich domain 2	Other	other
0.243	0.00458	0.0317	ENSMUSG00000006800	SULF2	sulfatase 2	Plasma Membrane	enzyme
0.876	2.46e-09	9.23e-08	ENSMUSG00000071234	SYNDIG1L	synapse differentiation inducing 1 like	Cytoplasm	other
1.059	5.56e-07	1.3e-05	ENSMUSG00000029359	TESC	tescalcin	Cytoplasm	other
-0.549	0.00276	0.0214	ENSMUSG00000069763	TMEM100	transmembrane protein 100	Plasma Membrane	other
0.537	0.000747	0.00736	ENSMUSG00000049775	Tmsb4x (includes others)	thymosin, beta 4, X chromosome	Cytoplasm	other
0.401	3.69e-06	7.13e-05	ENSMUSG00000030306	TMTC1	transmembrane and tetratricopeptide repeat containing 1	Cytoplasm	other
0.775	0.00149	0.0131	ENSMUSG00000060519	TOR3A	torsin family 3 member A	Cytoplasm	enzyme
-0.51	2.09e-05	0.000334	ENSMUSG00000074607	TOX2	TOX high mobility group box family member 2	Nucleus	transcription regulator
-0.669	1.14e-05	0.000194	ENSMUSG00000043668	TOX3	TOX high mobility group box family member 3	Nucleus	other
0.452	0.00312	0.0234	ENSMUSG00000028464	Tpm2	tropomyosin 2, beta	Cytoplasm	other
-0.347	0.00512	0.0345	ENSMUSG00000027716	TRPC3	transient receptor potential cation channel subfamily C member 3	Plasma Membrane	ion channel
-0.384	0.0047	0.0323	ENSMUSG00000025511	TSPAN4	tetraspanin 4	Plasma Membrane	other
0.309	0.00558	0.0367	ENSMUSG00000024424	TTC39C	tetratricopeptide repeat domain 39C	Other	other
1.357	0.000417	0.00453	ENSMUSG00000027078	UBE2L6	ubiquitin conjugating enzyme E2 L6	Cytoplasm	enzyme
-0.341	0.00178	0.0151	ENSMUSG00000020099	UNC5B	unc-5 netrin receptor B	Plasma Membrane	transmembrane receptor
0.508	0.000739	0.00729	ENSMUSG00000047712	UST	uronyl 2-sulfotransferase	Cytoplasm	enzyme
-0.479	0.00122	0.0111	ENSMUSG00000027860	VANGL1	VANGL planar cell polarity protein 1	Cytoplasm	other
-0.352	0.000309	0.0035	ENSMUSG00000054459	VSNL1	visinin like 1	Cytoplasm	other
0.275	0.00484	0.0331	ENSMUSG00000066643	WDR35	WD repeat domain 35	Cytoplasm	other
0.492	0.00745	0.0459	ENSMUSG00000089857	Zfp882	zinc finger protein 882	Other	other
-0.624	1.03e-05	0.000176	ENSMUSG00000045333	ZNF423	zinc finger protein 423	Nucleus	transcription regulator

## Sheet: Overlap direct T3 reg genes
Â© 2000-2017 QIAGEN. All rights reserved.
Expr Log Ratio	Expr p-value	Expr False Discovery Rate (q-value)	Ens_ID	Symbol	Entrez Gene Name	Location	Type(s)	Drug(s)
-0.588	1.72e-05	0.000279	ENSMUSG00000036545	ADAMTS2	ADAM metallopeptidase with thrombospondin type 1 motif 2	Extracellular Space	peptidase
-0.542	0.000112	0.00146	ENSMUSG00000020262	ADARB1	adenosine deaminase, RNA specific B1	Nucleus	enzyme
0.304	0.00724	0.0448	ENSMUSG00000029090	ADGRA3	adhesion G protein-coupled receptor A3	Plasma Membrane	G-protein coupled receptor
0.502	2.34e-07	6.03e-06	ENSMUSG00000022636	ALCAM	activated leukocyte cell adhesion molecule	Plasma Membrane	other
0.444	1.62e-05	0.000264	ENSMUSG00000053199	ARHGAP20	Rho GTPase activating protein 20	Cytoplasm	other
-0.358	0.000174	0.00214	ENSMUSG00000054843	ATRNL1	attractin like 1	Other	other
-0.331	0.00636	0.0404	ENSMUSG00000028121	BCAR3	breast cancer anti-estrogen resistance 3	Cytoplasm	other
0.376	0.00371	0.0267	ENSMUSG00000022508	BCL6	B-cell CLL/lymphoma 6	Nucleus	transcription regulator
-0.442	0.00195	0.0163	ENSMUSG00000022098	BMP1	bone morphogenetic protein 1	Extracellular Space	peptidase
0.723	7.44e-05	0.00103	ENSMUSG00000067879	C8orf46	chromosome 8 open reading frame 46	Other	other
-0.464	5.09e-06	9.5e-05	ENSMUSG00000019146	CACNG2	calcium voltage-gated channel auxiliary subunit gamma 2	Plasma Membrane	ion channel
-0.398	0.00317	0.0236	ENSMUSG00000003657	CALB2	calbindin 2	Cytoplasm	other
0.299	0.0059	0.0383	ENSMUSG00000039145	CAMK1D	calcium/calmodulin dependent protein kinase ID	Cytoplasm	kinase
0.566	0.000372	0.00411	ENSMUSG00000024617	CAMK2A	calcium/calmodulin dependent protein kinase II alpha	Cytoplasm	kinase
0.443	7.39e-06	0.000132	ENSMUSG00000038128	CAMK4	calcium/calmodulin dependent protein kinase IV	Nucleus	kinase
0.508	0.000152	0.00191	ENSMUSG00000029385	CCNG2	cyclin G2	Nucleus	other
0.577	0.000204	0.00247	ENSMUSG00000056486	CHN1	chimerin 1	Cytoplasm	other
-0.293	0.000914	0.00867	ENSMUSG00000032452	CLSTN2	calsyntenin 2	Plasma Membrane	transporter
0.477	9.81e-06	0.000169	ENSMUSG00000044288	CNR1	cannabinoid receptor 1	Plasma Membrane	G-protein coupled receptor	trans-(Â±)-nabilone, SLV 319, rimonabant, BAY 38-7271, delta-8-tetrahydrocannabinol, delta-9-tetrahydrocannabinol
-0.385	0.000386	0.00424	ENSMUSG00000024074	CRIM1	cysteine rich transmembrane BMP regulator 1	Extracellular Space	kinase
1.471	3.01e-14	2.39e-12	ENSMUSG00000063415	CYP26B1	cytochrome P450 family 26 subfamily B member 1	Cytoplasm	enzyme
0.399	0.00415	0.0292	ENSMUSG00000030747	DGAT2	diacylglycerol O-acyltransferase 2	Cytoplasm	enzyme
0.356	0.00274	0.0212	ENSMUSG00000047842	DIRAS2	DIRAS family GTPase 2	Plasma Membrane	enzyme
-0.738	1.97e-10	8.93e-09	ENSMUSG00000041544	DISP3	dispatched RND transporter family member 3	Cytoplasm	other
0.317	0.000566	0.00581	ENSMUSG00000024302	DTNA	dystrobrevin alpha	Plasma Membrane	other
0.982	1.2e-12	7.55e-11	ENSMUSG00000001300	EFNB2	ephrin B2	Plasma Membrane	other
0.258	0.00361	0.0261	ENSMUSG00000032349	ELOVL5	ELOVL fatty acid elongase 5	Cytoplasm	enzyme
-0.305	0.00358	0.0259	ENSMUSG00000029869	EPHB6	EPH receptor B6	Plasma Membrane	kinase
-0.339	6.63e-05	0.000938	ENSMUSG00000027963	EXTL2	exostosin like glycosyltransferase 2	Cytoplasm	enzyme
-0.451	0.000301	0.00343	ENSMUSG00000015484	FAM163A	family with sequence similarity 163 member A	Other	other
0.697	1.34e-05	0.000222	ENSMUSG00000009216	FAM163B	family with sequence similarity 163 member B	Other	other
0.381	0.000517	0.00541	ENSMUSG00000060568	FAM78B	family with sequence similarity 78 member B	Other	other
0.59	5.21e-06	9.67e-05	ENSMUSG00000051379	FLRT3	fibronectin leucine rich transmembrane protein 3	Plasma Membrane	other
-0.509	0.000158	0.00198	ENSMUSG00000039809	GABBR2	gamma-aminobutyric acid type B receptor subunit 2	Plasma Membrane	G-protein coupled receptor	arbaclofen placarbil, arbaclofen, baclofen
-1.056	2.72e-38	2.7e-35	ENSMUSG00000000560	GABRA2	gamma-aminobutyric acid type A receptor alpha2 subunit	Plasma Membrane	ion channel	methohexital, primidone, meprobamate, aspirin/butalbital/caffeine, aspirin/meprobamate, aspirin/butalbital/caffeine/codeine, hexobarbital, pagoclone, alphadolone, SEP 174559, heptabarbital, zopiclone, clobazam, nitrazepam, adinazolam, butobarbital, acetaminophen/butalbital/caffeine, sevoflurane, isoflurane, gaboxadol, felbamate, etomidate, muscimol, halothane, fluoxetine/olanzapine, amobarbital, …
2.187	0.000256	0.00298	ENSMUSG00000028268	GBP4	guanylate binding protein 4	Cytoplasm	enzyme
-0.507	0.000603	0.00616	ENSMUSG00000058571	GPC6	glypican 6	Plasma Membrane	transmembrane receptor
-0.314	0.00498	0.0338	ENSMUSG00000032017	GRIK4	glutamate ionotropic receptor kainate type subunit 4	Plasma Membrane	ion channel
0.504	3.55e-07	8.87e-06	ENSMUSG00000049583	GRM5	glutamate metabotropic receptor 5	Plasma Membrane	G-protein coupled receptor	fasoracetam, acamprosate
0.509	3.96e-07	9.74e-06	ENSMUSG00000033910	GUCY1A3	guanylate cyclase 1 soluble subunit alpha	Cytoplasm	enzyme	nitroglycerin, isosorbide-5-mononitrate, isosorbide dinitrate, nitroprusside
0.277	0.00478	0.0328	ENSMUSG00000028005	GUCY1B3	guanylate cyclase 1 soluble subunit beta	Cytoplasm	enzyme	nitroglycerin, isosorbide-5-mononitrate, isosorbide dinitrate, nitroprusside
-0.451	1.39e-05	0.00023	ENSMUSG00000003949	HLF	HLF, PAR bZIP transcription factor	Nucleus	transcription regulator
-0.757	1.21e-07	3.32e-06	ENSMUSG00000022096	HR	HR, lysine demethylase and nuclear receptor corepressor	Nucleus	transcription regulator
-0.582	1.28e-09	5.11e-08	ENSMUSG00000045216	HS6ST1	heparan sulfate 6-O-sulfotransferase 1	Plasma Membrane	enzyme
-0.677	1.54e-05	0.000253	ENSMUSG00000053414	HUNK	hormonally up-regulated Neu-associated kinase	Cytoplasm	kinase
0.631	8.6e-05	0.00117	ENSMUSG00000056708	IER5	immediate early response 5	Other	other
-0.612	4.5e-08	1.35e-06	ENSMUSG00000035681	KCNC2	potassium voltage-gated channel subfamily C member 2	Plasma Membrane	ion channel	dalfampridine
-0.462	0.00163	0.014	ENSMUSG00000019966	KITLG	KIT ligand	Extracellular Space	growth factor
-0.383	9.09e-05	0.00123	ENSMUSG00000033595	LGI3	leucine rich repeat LGI family member 3	Extracellular Space	other
-0.739	2.12e-09	8.13e-08	ENSMUSG00000048332	LHFP	lipoma HMGIC fusion partner	Other	other
0.829	2.33e-09	8.82e-08	ENSMUSG00000051067	LINGO3	leucine rich repeat and Ig domain containing 3	Other	other
1.79	1.1e-10	5.27e-09	ENSMUSG00000015568	LPL	lipoprotein lipase	Cytoplasm	enzyme	atorvastatin/niacin, nicotinic acid/pioglitazone, nicotinic acid, tyloxapol, lovastatin/niacin
0.264	0.00318	0.0237	ENSMUSG00000050587	LRRC4C	leucine rich repeat containing 4C	Plasma Membrane	other
0.515	0.000365	0.00404	ENSMUSG00000055435	MAF	MAF bZIP transcription factor	Nucleus	transcription regulator
0.942	2.07e-09	7.99e-08	ENSMUSG00000003746	MAN1A1	mannosidase alpha class 1A member 1	Cytoplasm	enzyme
1.004	8.12e-07	1.84e-05	ENSMUSG00000009376	MET	MET proto-oncogene, receptor tyrosine kinase	Plasma Membrane	kinase	crizotinib, tivantinib, cabozantinib, amuvatinib, AMG 208, PF-4217903, foretinib, golvatinib, SGX523, BMS 777607, MK2461, capmatinib, JNJ-38877605, onartuzumab, MGCD-265, cabozantinib/erlotinib, MSC2156119J, AMG 337, LY2875358, ARGX-111, SAR125844, volitinib, LY3164530, altiratinib, MGCD516, merestinib, EMD 1204831, MK8033
0.432	0.00248	0.0198	ENSMUSG00000003948	MMD	monocyte to macrophage differentiation associated	Plasma Membrane	kinase
0.567	2.39e-05	0.000375	ENSMUSG00000027820	MME	membrane metalloendopeptidase	Plasma Membrane	peptidase	sacubitril/valsartan, sacubitril
-0.387	2.14e-05	0.000339	ENSMUSG00000055053	NFIC	nuclear factor I C	Nucleus	transcription regulator
1.013	0.000774	0.00757	ENSMUSG00000037362	NOV	nephroblastoma overexpressed	Extracellular Space	growth factor
0.39	0.00828	0.0498	ENSMUSG00000040998	NPNT	nephronectin	Plasma Membrane	other
1.114	1.2e-07	3.31e-06	ENSMUSG00000022206	NPR3	natriuretic peptide receptor 3	Plasma Membrane	G-protein coupled receptor	nesiritide
0.706	9.42e-06	0.000163	ENSMUSG00000029819	NPY	neuropeptide Y	Plasma Membrane	other
1.088	7.14e-06	0.000128	ENSMUSG00000028341	NR4A3	nuclear receptor subfamily 4 group A member 3	Nucleus	ligand-dependent nuclear receptor
0.481	0.00793	0.0482	ENSMUSG00000032420	NT5E	5'-nucleotidase ecto	Plasma Membrane	phosphatase
-0.444	0.000712	0.00707	ENSMUSG00000035566	PCDH17	protocadherin 17	Plasma Membrane	other
0.817	3.04e-11	1.59e-09	ENSMUSG00000059173	PDE1A	phosphodiesterase 1A	Cytoplasm	enzyme
-0.641	1.62e-06	3.42e-05	ENSMUSG00000087141	PLCXD2	phosphatidylinositol specific phospholipase C X domain containing 2	Other	enzyme
-0.384	0.00181	0.0153	ENSMUSG00000018217	PMP22	peripheral myelin protein 22	Plasma Membrane	other
0.672	2.51e-07	6.42e-06	ENSMUSG00000041992	RAPGEF5	Rap guanine nucleotide exchange factor 5	Nucleus	other
0.489	0.000478	0.00508	ENSMUSG00000040929	RFX3	regulatory factor X3	Nucleus	transcription regulator
0.46	0.00012	0.00156	ENSMUSG00000030844	RGS10	regulator of G-protein signaling 10	Cytoplasm	other
-0.4	0.00232	0.0187	ENSMUSG00000054855	RND1	Rho family GTPase 1	Cytoplasm	enzyme
-0.654	8.11e-10	3.33e-08	ENSMUSG00000010086	RNF112	ring finger protein 112	Nucleus	transcription regulator
0.478	7.95e-06	0.00014	ENSMUSG00000052516	ROBO2	roundabout guidance receptor 2	Plasma Membrane	transmembrane receptor
0.354	0.00577	0.0376	ENSMUSG00000033282	RPGRIP1L	RPGRIP1 like	Cytoplasm	other
0.757	1.45e-07	3.91e-06	ENSMUSG00000028883	SEMA3A	semaphorin 3A	Extracellular Space	other
-0.608	1.39e-09	5.48e-08	ENSMUSG00000038264	SEMA7A	semaphorin 7A (John Milton Hagen blood group)	Plasma Membrane	transmembrane receptor
0.635	7.47e-06	0.000134	ENSMUSG00000056306	SERTM1	serine rich and transmembrane domain containing 1	Other	other
-0.919	1.41e-13	1.02e-11	ENSMUSG00000037996	SLC24A2	solute carrier family 24 member 2	Plasma Membrane	transporter
0.725	1.81e-05	0.000293	ENSMUSG00000021990	SPATA13	spermatogenesis associated 13	Plasma Membrane	other
-0.376	0.000152	0.00191	ENSMUSG00000038156	SPON1	spondin 1	Extracellular Space	other
0.301	0.00026	0.00301	ENSMUSG00000003992	SSBP2	single stranded DNA binding protein 2	Nucleus	transcription regulator
0.513	7.05e-06	0.000127	ENSMUSG00000017400	STAC2	SH3 and cysteine rich domain 2	Other	other
0.243	0.00458	0.0317	ENSMUSG00000006800	SULF2	sulfatase 2	Plasma Membrane	enzyme
0.401	3.69e-06	7.13e-05	ENSMUSG00000030306	TMTC1	transmembrane and tetratricopeptide repeat containing 1	Cytoplasm	other
-0.669	1.14e-05	0.000194	ENSMUSG00000043668	TOX3	TOX high mobility group box family member 3	Nucleus	other
0.309	0.00558	0.0367	ENSMUSG00000024424	TTC39C	tetratricopeptide repeat domain 39C	Other	other
0.508	0.000739	0.00729	ENSMUSG00000047712	UST	uronyl 2-sulfotransferase	Cytoplasm	enzyme
