# Supplementary material for: Thyroid Hormone Receptor Beta in the Ventromedial Hypothalamus Is Essential for the Physiological Regulation of Food Intake and Body Weight
Source: Cell Rep. 2017 Jun 13;19(11):2202–9. doi: 10.1016/j.celrep.2017.05.066 (PMC5478879; doi:10.1016/j.celrep.2017.05.066)
Supplement: Table S2. Canonical Pathway Analysis of RNA-Seq Data, Related to Figure 1 — Differentially expressed genes were subject to pathway analysis. Additional pathway analysis was conducted on genes reported to be regulated by thyroid hormone and directly regulated by thyroid hormone in cerebrocortical cells as reported by Gil-Ibañez et al. (2017). [file mmc3.xlsx]

## Sheet: All genes pathway results
å© 2000-2016 QIAGEN. All rights reserved.
Ingenuity Canonical Pathways	-log(p-value)	Ratio	z-score	Molecules
Synaptic Long Term Potentiation	9.05	0.382	0.632	GRM2,CAMK4,MAPK1,PPP1R1A,PDIA3,GRIA1,GRIN2D,KRAS,PLCH2,GRIA4,CAMK2A,Ppp1cc,CAMK2D,PLCE1,PPP1R12A,GRIN2C,PPP1R7,MRAS,PLCB1,PPP1CA,MAP2K1,PPP3CA,PRKCA,GRIN2B,PPP1R14C,GRM1,GRIA2,CACNA1C,PPP1R14A,RAPGEF3,GRM4,PLCL2,ITPR1,GRM5,GRM7,PLCB4,PRKCI,PRKAR2B,RRAS2,PRKCD,PLCG2,PRKCB
Neuropathic Pain Signaling In Dorsal Horn Neurons	7.25	0.355	0.973	GRM2,CAMK4,CAMK1D,MAPK1,PDIA3,GRIA1,GRIN2D,TAC1,PLCH2,PIK3R4,GRIA4,TACR1,CAMK2A,CAMK2D,PLCE1,GRIN2C,KL,PLCB1,PRKCA,GRIN2B,SRC,GRM1,GRIA2,GRM4,PLCL2,ITPR1,KCNH2,GRM5,GRM7,PIK3R3,PLCB4,PRKCI,PRKAR2B,PRKCD,PLCG2,PIK3CD,ELK1,PRKCB
Axonal Guidance Signaling	7.1	0.244	NaN	SLIT3,TUBA1B,ARPC5,KRAS,PLCH2,ADAMTS2,ITGA3,BAIAP2,ABLIM3,PLCB1,PLXNB3,AKT2,KALRN,SEMA5A,TUBB2A,L1CAM,PLCL2,MET,SRGAP3,PLCG2,ARPC2,ARHGEF6,PIK3CD,GNAL,NRP1,MME,LRRC4C,RGS3,PDIA3,SEMA6A,PLXNA2,ABLIM1,GNG7,EFNB2,WNT7A,KL,NGFR,NTRK1,TUBB4A,ROBO2,PPP3CA,BMP1,GNG4,NRP2,SEMA3A,TUBA1A,MAG,ADAM10,SEMA4G,BMP7,BMP6,FZD7,SEMA7A,PRKCB,MAPK1,WNT3,UNC5B,GNB5,ADAM11,MYL6B,PIK3R4,PLCE1,SEMA3D,MRAS,ARHGEF11,ABLIM…
G-Protein Coupled Receptor Signaling	6.66	0.267	NaN	MAPK1,VIPR2,PDE3A,PDPK1,KRAS,PIK3R4,LAMTOR3,CAMK2A,CAMK2D,HTR1B,PDE7B,ADCY5,RGS10,MRAS,PLCB1,RGS14,PDE11A,ADRA1B,SMPDL3A,AKT2,PDE2A,GRM1,PDE10A,CNR1,SSTR3,RAPGEF3,GRM4,DRD2,PIK3R3,GRM7,NPR3,PDE1B,PIK3CD,GNAL,GRM2,CAMK4,PTK2B,HTR4,CHRM4,HTR1D,RGS12,PDE1A,CHRM1,HRH3,SYNGAP1,DRD1,KL,MAP2K1,HTR2A,PRKCA,SRC,RGS2,GNAS,RGS7,RGS16,GRM5,GABBR2,OPRD1,PLCB4,RRAS2,PRKAR2B,PTH1R,S1PR1,ADRA2C,PDE8B,HTR1A,ADORA…
Dopamine-DARPP32 Feedback in cAMP Signaling	6.19	0.304	1.947	NOS1,CAMK4,KCNJ2,PDIA3,GRIN2D,PLCH2,KCNJ11,KCNJ4,PLCE1,CACNA1E,Ppp1cc,PPP1R12A,DRD1,GRIN2C,ADCY5,PPP1R7,PLCB1,PPP1CA,PPP3CA,GUCY1B3,PRKCA,KCNJ12,PPP1R14C,GRIN2B,GNAS,GUCY1A3,PPP1R1B,CACNA1C,PPP1R14A,KCNJ3,PLCL2,ITPR1,DRD2,PPP2R5A,PPP2CB,PLCB4,PRKCI,PRKAR2B,PLCG2,PRKCD,CREM,KCNJ9,ADCY7,CAMKK2,PRKCB
cAMP-mediated signaling	5.84	0.271	1.511	MAPK1,CAMK1D,VIPR2,PDE3A,LAMTOR3,CAMK2A,CAMK2D,HTR1B,PDE7B,ADCY5,RGS10,RGS14,PKIA,PDE11A,SMPDL3A,PDE2A,PDE10A,CNR1,SSTR3,RAPGEF3,GRM4,DRD2,GRM7,Cngb1,NPR3,PDE1B,CREM,GNAL,PKIG,GRM2,CAMK4,HTR4,CHRM4,HTR1D,RGS12,PDE1A,CHRM1,HRH3,DRD1,MAP2K1,PPP3CA,AKAP5,SRC,RGS2,GNAS,RGS7,AKAP6,GABBR2,OPRD1,PRKAR2B,PTH1R,S1PR1,ADRA2C,PDE8B,HTR1A,ADORA2A,ADCY7
Synaptic Long Term Depression	5.67	0.31	1.761	PAFAH1B2,NOS1,GRM2,MAPK1,PDIA3,GRIA1,KRAS,PLCH2,GRIA4,PLA2G4E,PLCE1,MRAS,PLCB1,PNPLA3,RYR1,MAP2K1,GUCY1B3,PLA2G12A,PRKCA,GNAS,GUCY1A3,GRM1,GRIA2,GRM4,PLCL2,ITPR1,PPP2R5A,GRM5,GRM7,PLA2G6,PPP2CB,PLCB4,PRKCI,RRAS2,PRKCD,PLCG2,LYN,GNAL,PRKCB
Thrombin Signaling	5.29	0.273	1.043	MAPK1,F2R,CAMK1D,GNB5,PDPK1,MYL6B,KRAS,PIK3R4,PLCH2,PLCE1,CAMK2D,CAMK2A,ADCY5,MRAS,PLCB1,ARHGEF11,AKT2,GNG2,TBP,ITPR1,PLCL2,PIK3R3,RHOA,PRKCD,PLCG2,ARHGEF6,PIK3CD,ARHGEF10,FNBP1,GNAL,CAMK4,PDIA3,MAPK11,GNG7,PPP1R12A,RHOT1,KL,ARHGEF3,MAP2K1,PRKCA,GNG4,SRC,GNAS,PLCB4,RHOV,RRAS2,PRKCI,ELK1,ADCY7,PRKCB
CREB Signaling in Neurons	5.15	0.274	0.926	GRM2,CAMK4,MAPK1,PDIA3,GRIA1,GRIN2D,GNB5,KRAS,PLCH2,PIK3R4,GRIA4,GNG7,CAMK2A,CAMK2D,PLCE1,GRIN2C,ADCY5,KL,MRAS,PLCB1,MAP2K1,PRKCA,GNG4,GRIN2B,AKT2,GNAS,GRM1,GNG2,TBP,GRIA2,GRM4,PLCL2,ITPR1,GRM5,GRM7,PIK3R3,PLCB4,PRKCI,PRKAR2B,RRAS2,GRIK4,PRKCD,PLCG2,PIK3CD,ELK1,ADCY7,GNAL,PRKCB
14-3-3-mediated Signaling	4.62	0.294	NaN	TUBA1B,MAPK1,PDIA3,KRAS,PLCH2,PIK3R4,SRPK2,PLCE1,KL,MRAS,PLCB1,GFAP,TUBB4A,MAP2K1,PRKCA,SRC,AKT2,TUBB3,YAP1,TUBB2A,VIM,PLCL2,PIK3R3,PLCB4,RRAS2,PRKCI,TUBA1A,CBL,FOXO1,PRKCD,PLCG2,PIK3CD,ELK1,SNCA,PRKCB
Superpathway of Cholesterol Biosynthesis	4.45	0.481	NaN	MVD,FDFT1,SQLE,PMVK,DHCR24,IDI1,MVK,HSD17B7,HMGCR,TM7SF2,HMGCS2,HMGCS1,SC5D
Breast Cancer Regulation by Stathmin1	4.28	0.254	NaN	TUBA1B,CAMK4,CAMK1D,MAPK1,GNB5,KRAS,PIK3R4,GNG7,STMN1,CAMK2D,CAMK2A,PPP1R12A,PPP1R7,KL,ADCY5,MRAS,PLCB1,ARHGEF11,TUBB4A,ARHGEF3,PPP1CA,MAP2K1,PRKCA,GNG4,PPP1R14C,TUBB3,GNAS,GNG2,TUBB2A,PPP1R14A,ITPR1,PPP2R5A,PIK3R3,PPP2CB,PLCB4,CCNE1,PRKCI,PRKAR2B,RRAS2,TUBA1A,PRKCD,RHOA,ARHGEF6,CDKN1A,UHMK1,PIK3CD,ADCY7,ARHGEF10,PRKCB
Gë±i Signaling	4.22	0.286	0	GRM2,MAPK1,CHRM4,GNB5,KRAS,HTR1D,RGS12,HRH3,GNG7,HTR1B,ADCY5,RGS10,MRAS,RGS14,RALGDS,GNG4,SRC,GNAS,CNR1,SSTR3,GNG2,RGS7,GRM4,DRD2,GRM7,GABBR2,OPRD1,PRKAR2B,RRAS2,NPR3,S1PR1,ADRA2C,HTR1A,ADCY7
Protein Kinase A Signaling	4.22	0.225	3.395	MAPK1,PTPN14,PDE3A,SMAD3,GNB5,ACP1,MYL6B,PTPN5,PLCH2,PLCE1,CAMK2A,CAMK2D,PHKB,PDE7B,TGFB1,ADCY5,PPP1R7,PTPRO,PLCB1,PDE11A,PPP1CA,DUSP12,SMPDL3A,PPP1R14C,PDE2A,PDE10A,PPP1R1B,GNG2,PPP1R14A,ITPR1,PLCL2,Cngb1,PYGM,RHOA,PLCG2,PRKCD,PDE1B,CREM,LEF1,FLNB,HIST1H1C,TCF4,CAMK4,PTK2B,PDIA3,UBASH3B,PDE1A,PTPN12,GNG7,PTPN4,Ppp1cc,PPP1R12A,DUSP26,NGFR,SMAD4,RYR1,MAP2K1,PPP3CA,PRKCA,GNG4,AKAP5,GNAS,AKAP6,Ptprd…
Phospholipase C Signaling	4.11	0.249	1.147	MAPK1,GNB5,KRAS,MYL6B,ITGA3,PLCE1,ADCY5,MRAS,PLCB1,ARHGEF11,RALGDS,PLA2G12A,GNG2,PPP1R14A,RAPGEF3,ITPR1,PLA2G6,RHOA,PLCG2,PRKCD,ARHGEF6,ARHGEF10,FNBP1,NAPEPLD,CAMK4,RPS6KA3,GNG7,TGM2,PLA2G4E,HMOX1,PPP1R12A,AHNAK,RHOT1,ARHGEF3,MAP2K1,PPP3CA,PRKCA,GNG4,SRC,GNAS,MEF2A,RHOV,PLCB4,PRKCI,RRAS2,FCER1G,LYN,MEF2C,ADCY7,PRKCB
Gap Junction Signaling	3.97	0.263	NaN	TUBA1B,MAPK1,PDIA3,KRAS,PLCH2,PIK3R4,PLCE1,DRD1,ADCY5,KL,MRAS,PLCB1,TUBB4A,MAP2K1,PPP3CA,GUCY1B3,PRKCA,HTR2A,SRC,AKT2,TUBB3,GNAS,GUCY1A3,TUBB2A,PLCL2,ITPR1,DRD2,PIK3R3,PLCB4,PRKAR2B,PRKCI,RRAS2,NOV,TUBA1A,ACTA2,PRKCD,PLCG2,PIK3CD,ADCY7,PRKCB
Cardiac ë_-adrenergic Signaling	3.76	0.272	1.732	PPP1R1A,PDE3A,GNB5,PDE1A,GNG7,CACNA1E,Ppp1cc,PDE7B,PPP1R12A,ADCY5,PPP1R7,MRAS,PKIA,PPP1CA,PDE11A,GNG4,SMPDL3A,AKAP5,PPP1R14C,PDE2A,GNAS,PDE10A,GNG2,CACNA1C,PPP1R14A,SLC8A2,AKAP6,PPP2R5A,PPP2CB,PRKAR2B,PDE1B,PDE8B,ADCY7,PKIG
Acute Phase Response Signaling	3.76	0.264	2.191	MAP2K6,SERPING1,TCF4,FN1,MAPK1,SOCS6,PDPK1,KRAS,CP,SERPINA3,JAK2,MAPK11,C4A/C4B,HMOX1,SOD2,NGFR,MRAS,MAP2K1,AGT,TTR,AKT2,C3,MYD88,IL6R,SERPINF1,VWF,IL33,PIK3R3,IL18,FTL,RRAS2,TF,PIK3CD,SOCS7,ELK1,A2M,RBP4
Gë±q Signaling	3.7	0.258	2.137	NAPEPLD,CAMK4,MAPK1,PTK2B,GNB5,PIK3R4,CHRM1,GNG7,HMOX1,RHOT1,KL,MRAS,PLCB1,MAP2K1,PPP3CA,ADRA1B,HTR2A,PRKCA,GNG4,RGS2,AKT2,GNAS,GRM1,RGS7,GNG2,RGS16,ITPR1,GRM5,PIK3R3,RHOV,PLCB4,PRKCI,PRKCD,PLCG2,RHOA,PIK3CD,ELK1,FNBP1,PRKCB
Cholecystokinin/Gastrin-mediated Signaling	3.69	0.293	NaN	MAP2K6,PTK2B,MAPK1,KRAS,RHOT1,MRAS,PLCB1,SST,MAP2K1,CCKBR,PRKCA,SRC,MEF2A,ITPR1,IL33,PLCB4,RHOV,IL18,PRKCI,RRAS2,RHOA,PRKCD,CREM,MEF2C,ELK1,FNBP1,PRKCB
Sperm Motility	3.65	0.284	2.646	PAFAH1B2,CAMK4,PTK2B,PDIA3,PDE1A,PLCH2,PLA2G4E,PLCE1,MRAS,PLCB1,PNPLA3,GUCY1B3,PRKCA,PLA2G12A,CACNA1G,PDE2A,GNAS,GUCY1A3,ITPR1,PLCL2,Cngb1,PLA2G6,PLCB4,PRKAR2B,PRKCI,PRKCD,PLCG2,PDE1B,PRKCB
Melatonin Signaling	3.62	0.323	1.789	MAP2K6,CAMK4,MAPK1,PDIA3,PLCL2,PLCH2,SLC2A4,PLCB4,PLCE1,CAMK2A,CAMK2D,PRKAR2B,PRKCI,RORA,PLCG2,PRKCD,PLCB1,MAP2K1,RORB,PRKCA,PRKCB
Glutamate Receptor Signaling	3.53	0.333	-1.667	SLC17A8,GRIN2B,SLC1A6,GRM2,CAMK4,SLC17A6,GRM1,GRIN2D,GRIA1,GNG2,GRIA2,GRM4,GRIA4,GNG7,GRM5,GRM7,GRIK4,GRIN2C,HOMER1
Glioblastoma Multiforme Signaling	3.5	0.255	0.493	FZD10,MAPK1,WNT3,PDIA3,KRAS,PLCH2,PIK3R4,WNT7A,PLCE1,RHOT1,KL,MRAS,PLCB1,FZD2,MAP2K1,SRC,AKT2,WNT9B,ITPR1,PLCL2,PDGFB,PIK3R3,IGF2,RHOV,CCNE1,PLCB4,RRAS2,FOXO1,PRKCD,PLCG2,RHOA,CDKN1A,FZD6,LEF1,PIK3CD,FNBP1,WNT5A,FZD7
Role of Macrophages, Fibroblasts and Endothelial Cells in Rheumatoid Arthritis	3.45	0.223	NaN	WNT3,MAPK1,KRAS,PIK3R4,PLCH2,FCGR1A,CAMK2A,CAMK2D,PLCE1,TGFB1,MRAS,PLCB1,FZD2,ADAMTS4,AKT2,IL6R,PLCL2,PDGFB,PIK3R3,IL33,IL18,PRKCD,PLCG2,RHOA,FZD6,PIK3CD,LEF1,SFRP1,IL1RAPL1,MAP2K6,FZD10,TCF4,CAMK4,FN1,FRZB,PDIA3,JAK2,NLK,WNT7A,DKK3,KL,NGFR,CEBPA,SFRP5,TLR3,MAP2K1,PPP3CA,PRKCA,SRC,VCAM1,WNT9B,MYD88,DVL1,PLCB4,RRAS2,PRKCI,APC2,TCF7L2,PRKCB,FZD7,WNT5A
Mevalonate Pathway I	3.25	0.583	NaN	MVD,PMVK,IDI1,MVK,HMGCS2,HMGCR,HMGCS1
Role of NFAT in Cardiac Hypertrophy	3.22	0.239	2.03	MAP2K6,CAMK4,CAMK1D,MAPK1,PDIA3,GNB5,KRAS,PLCH2,PIK3R4,MAPK11,GNG7,CAMK2A,CAMK2D,PLCE1,TGFB1,ADCY5,KL,MRAS,PLCB1,MAP2K1,PPP3CA,PRKCA,GNG4,SRC,AKAP5,AKT2,GNAS,GNG2,MEF2A,SLC8A2,PLCL2,ITPR1,PIK3R3,PLCB4,PRKCI,PRKAR2B,RRAS2,PRKCD,PLCG2,MEF2C,PIK3CD,ADCY7,PRKCB
Antiproliferative Role of Somatostatin Receptor 2	3.14	0.3	0.728	GNG4,NOS1,SRC,MAPK1,GUCY1A3,GNG2,GNB5,KRAS,PIK3R4,GNG7,PIK3R3,RRAS2,SSTR2,KL,CDKN1A,MRAS,SST,PIK3CD,ELK1,MAP2K1,GUCY1B3
CXCR4 Signaling	2.96	0.242	1.219	MAPK1,CD4,GNB5,KRAS,MYL6B,PIK3R4,GNG7,ADCY5,RHOT1,KL,MRAS,PLCB1,ARHGEF11,MAP2K1,PRKCA,GNG4,SRC,AKT2,GNAS,EGR1,GNG2,ITPR1,PIK3R3,RHOV,PLCB4,RRAS2,PRKCI,PRKCD,RHOA,LYN,PIK3CD,ELMO2,ELK1,ADCY7,FNBP1,GNAL,PRKCB
Growth Hormone Signaling	2.94	0.286	2.236	MAPK1,SOCS6,RPS6KA3,PDPK1,JAK2,PIK3R4,SLC2A4,PIK3R3,IGF2,PRKCI,KL,PLCG2,PRKCD,CEBPA,PIK3CD,RPS6KA2,STAT1,SOCS7,ELK1,A2M,PRKCA,PRKCB
Dendritic Cell Maturation	2.87	0.243	2.959	B2M,MAPK1,HLA-A,PDIA3,HLA-DQA1,CD83,JAK2,PLCH2,PIK3R4,FCGR1A,MAPK11,COL1A2,PLCE1,HLA-DMA,KL,NGFR,PLCB1,TLR3,STAT1,COL11A2,AKT2,MYD88,PLCL2,IL33,PIK3R3,COL1A1,PLCB4,IL18,PLCG2,FCER1G,PIK3CD,IRF8,IFNAR1,HLA-DRB5,COL3A1
Leptin Signaling in Obesity	2.86	0.282	0.577	NPY,AKT2,MAPK1,PDIA3,PDE3A,POMC,JAK2,PLCL2,PIK3R4,PLCH2,PIK3R3,PLCB4,PLCE1,PRKAR2B,FOXO1,KL,ADCY5,PLCG2,PLCB1,PIK3CD,MAP2K1,ADCY7
Cellular Effects of Sildenafil (Viagra)	2.85	0.259	NaN	CAMK4,PDIA3,PDE3A,MYL6B,PDE1A,PLCH2,CACNG2,PLCE1,CACNA1E,PPP1R12A,ADCY5,PLCB1,GUCY1B3,PDE2A,GNAS,GUCY1A3,CACNA1C,PLCL2,ITPR1,KCNH2,CACNG3,PLCB4,PRKAR2B,ACTA2,PLCG2,CACNG5,PDE1B,ADCY7
Antioxidant Action of Vitamin C	2.85	0.277	-0.471	PAFAH1B2,NAPEPLD,MAPK1,PDIA3,JAK2,PLCL2,PLCH2,MAPK11,SLC2A4,GSTO1,SLC2A3,TXNRD3,HMOX1,PLA2G4E,PLA2G6,PLCB4,PLCE1,CSF2RA,PLCG2,PLCB1,PNPLA3,NXN,PLA2G12A
Wnt/Ca+ pathway	2.84	0.32	1.5	FZD10,PDIA3,DVL1,PLCL2,PLCH2,PLCB4,CAMK2A,PLCE1,PLCG2,FZD6,PLCB1,FZD2,PPP3CA,PRKCA,WNT5A,FZD7
Aldosterone Signaling in Epithelial Cells	2.83	0.24	1.633	ICMT,CRYAB,DNAJC17,MAPK1,PDIA3,DNAJB4,HSPB8,DNAJC3,PDPK1,KRAS,HSPA5,PIK3R4,PLCH2,PLCE1,KL,PLCB1,MAP2K1,AHCY,PRKCA,DNAJC2,DNAJC1,ITPR1,PLCL2,HSPA2,HSPA12A,PIK3R3,HSPA8,PIP5K1A,PLCB4,PRKCI,PRKCD,PLCG2,DNAJB11,NR3C2,PIK3CD,PRKCB
Chemokine Signaling	2.83	0.297	1.606	SRC,CAMK4,PTK2B,MAPK1,CAMK1D,KRAS,MAPK11,PLCB4,CAMK2A,CAMK2D,RRAS2,PPP1R12A,PLCG2,RHOA,MRAS,PLCB1,MAP2K1,PRKCA,PRKCB
ë±-Adrenergic Signaling	2.78	0.274	1.606	GNG4,GNAS,CAMK4,MAPK1,GNG2,GNB5,KRAS,SLC8A2,ITPR1,GNG7,PRKCI,PHKB,PYGM,RRAS2,PRKAR2B,ADCY5,PLCG2,PRKCD,MRAS,MAP2K1,ADCY7,PRKCA,PRKCB
G Beta Gamma Signaling	2.78	0.274	0.655	GNG4,SRC,AKT2,GNAS,CAV2,MAPK1,GNG2,GNB5,PDPK1,KCNJ3,KRAS,GNG7,PRKCI,PRKAR2B,RRAS2,PLCG2,PRKCD,ARHGEF6,KCNJ9,MRAS,GNAL,PRKCA,PRKCB
UVA-Induced MAPK Signaling	2.77	0.266	2.041	PARP6,MAPK1,PDIA3,RPS6KA3,KRAS,PLCH2,PIK3R4,MAPK11,PARP9,PLCE1,KL,MRAS,PLCB1,RPS6KA2,STAT1,SMPD3,PRKCA,PARP14,ZC3HAV1,PLCL2,PIK3R3,PLCB4,RRAS2,PLCG2,PIK3CD
CDK5 Signaling	2.7	0.263	1.46	PPP1R14C,GNAS,MAPK1,PPP1R1B,EGR1,ITGA6,PPP1R14A,KRAS,MAPK11,PPP2R5A,PPP2CB,ITGA3,RRAS2,PRKAR2B,Ppp1cc,DRD1,PPP1R12A,PPP1R7,ADCY5,NGFR,MRAS,PPP1CA,ADCY7,MAP2K1,GNAL
Virus Entry via Endocytic Pathways	2.64	0.26	NaN	B2M,FLNB,AP2A1,HLA-A,KRAS,PIK3R4,ITGA3,KL,MRAS,ITGB4,ITGB5,PRKCA,SRC,ITGA6,RAC3,PIK3R3,ITGB2,RRAS2,PRKCI,ACTA2,PRKCD,PLCG2,TFRC,PIK3CD,PRKCB
Fcë_ Receptor-mediated Phagocytosis in Macrophages and Monocytes	2.56	0.264	2.294	SRC,AKT2,NAPEPLD,PTK2B,MAPK1,ARPC5,DGKB,RAC3,FCGR1A,PIK3R3,PLA2G6,HMOX1,PIP5K1A,NCF1,PRKCI,CBL,ACTA2,ARPC2,PRKCD,VAMP3,LYN,PRKCA,PRKCB
PI3K Signaling in B Lymphocytes	2.54	0.248	NaN	AKT2,C3,CAMK4,MAPK1,PDIA3,PDPK1,KRAS,ITPR1,PLCL2,PLCH2,PLCB4,CBL,RRAS2,PRKCI,CAMK2A,CAMK2D,PLCE1,CARD10,PLCG2,LYN,MRAS,PLCB1,PIK3CD,PLEKHA2,ELK1,MAP2K1,PPP3CA,PRKCB
nNOS Signaling in Neurons	2.53	0.318	0	NOS1,GRIN2B,CAMK4,GRIN2D,DLG2,RASD1,CAMK2A,PRKCI,GRIN2C,PRKCD,CAPN10,PPP3CA,PRKCB,PRKCA
Superpathway of Geranylgeranyldiphosphate Biosynthesis I (via Mevalonate)	2.51	0.467	NaN	MVD,PMVK,IDI1,MVK,HMGCS2,HMGCR,HMGCS1
phagosome formation	2.51	0.255	NaN	FN1,PDIA3,VTN,PLCH2,PIK3R4,FCGR1A,ITGA3,PLCE1,RHOT1,KL,PLCB1,TLR3,PRKCA,PLCL2,PIK3R3,PLCB4,RHOV,PRKCI,RHOA,PRKCD,PLCG2,FCER1G,PIK3CD,FNBP1,PRKCB
Phospholipases	2.43	0.311	NaN	PAFAH1B2,PLA2G4E,HMOX1,PLA2G6,NAPEPLD,PLCB4,PLCE1,PDIA3,PLCG2,PLCB1,PNPLA3,PLCL2,PLCH2,PLA2G12A
LXR/RXR Activation	2.43	0.258	0.775	SCD,TTR,C3,ABCG4,VTN,SERPINF1,C4A/C4B,IL33,RXRG,FDFT1,IL18,LDLR,TF,SREBF1,NGFR,FASN,LPL,IL1RAPL1,NCOR2,TLR3,HMGCR,AGT,RBP4
Endothelin-1 Signaling	2.4	0.226	0.822	PAFAH1B2,NOS1,NAPEPLD,MAPK1,PDIA3,KRAS,PLCH2,PIK3R4,MAPK11,PLA2G4E,HMOX1,PLCE1,ADCY5,KL,MRAS,PLCB1,PNPLA3,GUCY1B3,PLA2G12A,PRKCA,SRC,GNAS,GUCY1A3,PTGS1,PLCL2,ITPR1,PIK3R3,PLA2G6,PLCB4,PRKCI,RRAS2,PRKCD,PLCG2,PIK3CD,ADCY7,GNAL,PRKCB
Molecular Mechanisms of Cancer	2.39	0.198	NaN	RAP2B,WNT3,MAPK1,SMAD3,TAB2,NCSTN,KRAS,PIK3R4,LAMTOR3,ITGA3,CAMK2A,CAMK2D,TGFB1,ADCY5,MRAS,PLCB1,ARHGEF11,FZD2,RALGDS,AKT2,RAPGEF3,RAC3,PIK3R3,CBL,CCND2,RHOA,PRKCD,ARHGEF6,FZD6,PIK3CD,LEF1,ARHGEF10,GNAL,FNBP1,MAP2K6,FZD10,TCF4,JAK2,MAPK11,SYNGAP1,NLK,WNT7A,RHOT1,KL,BID,SMAD4,ARHGEF3,MAP2K1,BMP1,PRKCA,SRC,GNAS,WNT9B,DVL1,PLCB4,RHOV,CCNE1,RRAS2,PRKAR2B,PRKCI,FOXO1,CDKN1A,BMP7,BMP6,ELK1,ADCY7,PSEN1,…
Wnt/ë_-catenin Signaling	2.38	0.226	-0.756	FZD10,TCF4,SOX1,FRZB,WNT3,SOX10,TGFBR3,MARK2,TLE1,SOX13,WNT7A,NLK,TGFB1,DKK3,RARB,SFRP5,FZD2,SRC,AKT2,WNT9B,APPL2,PPARD,DVL1,PPP2R5A,PPP2CB,CDH2,CDH12,SOX6,APC2,TLE4,FZD6,LEF1,SFRP1,TCF7L2,WNT5A,FZD7
Caveolar-mediated Endocytosis Signaling	2.35	0.277	NaN	B2M,SRC,FLNB,COPZ1,HLA-A,COPA,COPE,ITGA6,FLOT1,COPB1,ITGB2,ITGA3,ACTA2,ITGA9,ITGB4,ITGA7,ITGB5,PRKCA
Antigen Presentation Pathway	2.34	0.357	NaN	B2M,CALR,HLA-A,PDIA3,HLA-DMA,HLA-DQA1,CD74,TAP2,HLA-DRB5,HLA-E
Role of Osteoblasts, Osteoclasts and Chondrocytes in Rheumatoid Arthritis	2.34	0.214	NaN	MAP2K6,FZD10,TCF4,CAMK4,FRZB,MAPK1,PTK2B,WNT3,TAB2,PIK3R4,ITGA3,WNT7A,TGFB1,KL,DKK3,NGFR,SFRP5,SMAD4,FZD2,ALPL,PPP3CA,ADAMTS4,BMP1,SRC,AKT2,SPP1,WNT9B,DVL1,IL33,PIK3R3,COL1A1,IL18,CBL,FOXO1,APC2,FZD6,LEF1,BMP7,PIK3CD,IL1RAPL1,SFRP1,BMP6,TCF7L2,WNT5A,FZD7
GM-CSF Signaling	2.27	0.268	2.183	AKT2,MAPK1,KRAS,JAK2,PIK3R4,PIK3R3,CAMK2A,CAMK2D,RRAS2,KL,CSF2RA,MRAS,LYN,PIK3CD,STAT1,ELK1,MAP2K1,PPP3CA,PRKCB
CCR3 Signaling in Eosinophils	2.26	0.237	NaN	CAMK4,MAPK1,GNB5,KRAS,PIK3R4,MAPK11,GNG7,PLA2G4E,PPP1R12A,KL,MRAS,PLCB1,MAP2K1,PRKCA,PLA2G12A,GNG4,GNAS,GNG2,ITPR1,PIK3R3,PLA2G6,PLCB4,PRKCI,RRAS2,PRKCD,RHOA,PIK3CD,PRKCB
Regulation of the Epithelial-Mesenchymal Transition Pathway	2.23	0.218	NaN	MAP2K6,FZD10,TCF4,ID2,MAPK1,WNT3,SMAD3,NCSTN,KRAS,JAK2,PIK3R4,FGF13,WNT7A,TGFB1,KL,MRAS,SMAD4,FZD2,MAP2K1,AKT2,JAG2,WNT9B,EGR1,DVL1,FGF1,MET,PIK3R3,CDH2,CDH12,RRAS2,RHOA,ZEB2,FZD6,LEF1,PIK3CD,TCF7L2,PSEN1,FZD7,WNT5A
P2Y Purigenic Receptor Signaling Pathway	2.22	0.234	2.117	MAPK1,PDIA3,GNB5,KRAS,PLCH2,PIK3R4,GNG7,PLCE1,ADCY5,KL,MRAS,PLCB1,MAP2K1,PRKCA,GNG4,AKT2,GNG2,PLCL2,PIK3R3,PLCB4,PRKCI,PRKAR2B,RRAS2,PRKCD,PLCG2,P2RY1,PIK3CD,ADCY7,PRKCB
Factors Promoting Cardiogenesis in Vertebrates	2.21	0.256	NaN	FZD10,TCF4,WNT3,TGFBR3,DVL1,CCNE1,PRKCI,TGFB1,PRKCD,FZD6,SMAD4,MEF2C,LEF1,BMP7,BMP6,FZD2,TCF7L2,BMP1,PRKCA,FZD7,PRKCB
Neuroprotective Role of THOP1 in Alzheimer's Disease	2.21	0.316	NaN	MME,PRKAR2B,NFYA,HLA-A,PDYN,NTS,TAC1,SST,SERPINA3,HLA-E,AGT,APP
Erythropoietin Signaling	2.21	0.26	NaN	SRC,AKT2,MAPK1,PDPK1,KRAS,JAK2,PIK3R4,PIK3R3,CBL,PRKCI,RRAS2,KL,PLCG2,PRKCD,MRAS,PIK3CD,ELK1,MAP2K1,PRKCA,PRKCB
CCR5 Signaling in Macrophages	2.2	0.274	NaN	GNG4,GNAS,CAMK4,PTK2B,MAPK1,CD4,GNG2,GNB5,MAPK11,GNG7,PRKCI,PLCG2,PRKCD,MRAS,FCER1G,PRKCA,PRKCB
Cholesterol Biosynthesis I	2.18	0.462	NaN	SQLE,FDFT1,DHCR24,HSD17B7,TM7SF2,SC5D
Cholesterol Biosynthesis II (via 24,25-dihydrolanosterol)	2.18	0.462	NaN	SQLE,FDFT1,DHCR24,HSD17B7,TM7SF2,SC5D
Cholesterol Biosynthesis III (via Desmosterol)	2.18	0.462	NaN	SQLE,FDFT1,DHCR24,HSD17B7,TM7SF2,SC5D
PPARë±/RXRë± Activation	2.17	0.222	-0.243	MAP2K6,MED23,MAPK1,PDIA3,SMAD3,TGFBR3,KRAS,JAK2,PLCH2,NR2F1,PLCE1,TGFB1,ADCY5,FASN,LPL,MRAS,PLCB1,SMAD4,MAP2K1,ITGB5,PRKCA,GNAS,ACAA1,PLCL2,PLCB4,ACADL,PRKAR2B,RRAS2,PLCG2,MEF2C,SLC27A1,IL1RAPL1,NCOR2,ADCY7,PRKCB
Human Embryonic Stem Cell Pluripotency	2.15	0.229	NaN	FZD10,TCF4,WNT3,SMAD3,PDPK1,PIK3R4,WNT7A,TGFB1,KL,NTRK1,MRAS,SMAD4,FZD2,BMP1,AKT2,GNAS,WNT9B,DVL1,PDGFB,PIK3R3,FOXO1,FZD6,S1PR1,BMP7,LEF1,PIK3CD,BMP6,TCF7L2,FZD7,WNT5A
Epithelial Adherens Junction Signaling	2.15	0.229	NaN	TUBA1B,TCF4,TGFBR3,ARPC5,KRAS,MYL6B,BAIAP2,MRAS,TUBB4A,ACTN1,FARP2,SRC,AKT2,TUBB3,LMO7,ACTN2,TUBB2A,WASF1,FGF1,MET,CDH2,RRAS2,TUBA1A,ACTA2,ARPC2,RHOA,ZYX,LEF1,PARD3,TCF7L2
fMLP Signaling in Neutrophils	2.08	0.233	2.2	CAMK4,MAPK1,ARPC5,GNB5,KRAS,PIK3R4,GNG7,KL,MRAS,PLCB1,MAP2K1,PPP3CA,PRKCA,GNG4,GNAS,GNG2,ITPR1,PIK3R3,NCF1,PLCB4,RRAS2,PRKCI,PRKCD,ARPC2,PIK3CD,ELK1,PRKCB
GPCR-Mediated Nutrient Sensing in Enteroendocrine Cells	2.07	0.257	NaN	GNG4,GNAS,PDIA3,GNG2,ITPR1,PLCL2,PLCH2,GNG7,PLCB4,PRKAR2B,PRKCI,PLCE1,ADCY5,PLCG2,PRKCD,PLCB1,ADCY7,PRKCA,PRKCB
Sphingosine-1-phosphate Signaling	2.06	0.234	1.043	PTK2B,MAPK1,PDIA3,ACER2,PIK3R4,PLCH2,NAAA,PLCE1,ADCY5,RHOT1,KL,PLCB1,SMPD3,AKT2,PLCL2,PDGFB,ASAH1,PIK3R3,PLCB4,RHOV,RHOA,PLCG2,S1PR1,PIK3CD,ADCY7,FNBP1
ErbB4 Signaling	2.06	0.261	1.807	MAPK1,YAP1,PDPK1,NCSTN,KRAS,PIK3R4,PIK3R3,PRKCI,RRAS2,KL,PRKCD,PLCG2,MRAS,PIK3CD,MAP2K1,PSEN1,PRKCA,PRKCB
p70S6K Signaling	2.05	0.23	1.512	F2R,MAPK1,PDIA3,PDPK1,KRAS,PIK3R4,PLCH2,PLCE1,KL,MRAS,PLCB1,MAP2K1,PRKCA,AGT,SRC,AKT2,PLCL2,PPP2R5A,PIK3R3,PPP2CB,PLCB4,PRKCI,RRAS2,PRKCD,PLCG2,LYN,PIK3CD,PRKCB
Fc Epsilon RI Signaling	2.04	0.236	1.8	MAP2K6,MAPK1,PDPK1,KRAS,PIK3R4,MAPK11,PLA2G4E,KL,MRAS,MAP2K1,PRKCA,PLA2G12A,AKT2,RAC3,SYNJ2,PIK3R3,PLA2G6,RRAS2,PRKCI,PRKCD,PLCG2,LYN,FCER1G,PIK3CD,PRKCB
G Protein Signaling Mediated by Tubby	1.99	0.323	NaN	GNG4,PLCB4,GNAS,PLCG2,GNG2,GNB5,MRAS,PLCB1,JAK2,GNG7
Sphingosine and Sphingosine-1-phosphate Metabolism	1.96	0.571	NaN	NAAA,ACER2,SGPP2,ASAH1
VEGF Family Ligand-Receptor Interactions	1.95	0.247	1.886	AKT2,MAPK1,NRP2,KRAS,PIK3R4,PIK3R3,PLA2G4E,PLA2G6,RRAS2,PRKCI,KL,PLCG2,PRKCD,MRAS,PIK3CD,MAP2K1,PRKCA,NRP1,PLA2G12A,PRKCB
Melanocyte Development and Pigmentation Signaling	1.93	0.239	0.655	SRC,GNAS,MAPK1,MITF,SOX10,RPS6KA3,POMC,KRAS,PIK3R4,KITLG,PIK3R3,PRKAR2B,RRAS2,ADCY5,KL,PLCG2,MRAS,KIT,PIK3CD,RPS6KA2,MAP2K1,ADCY7
NF-ë¼B Activation by Viruses	1.89	0.244	NaN	AKT2,MAPK1,CD4,TBP,ITGA6,KRAS,PIK3R4,PIK3R3,ITGB2,ITGA3,PRKCI,RRAS2,KL,PRKCD,MRAS,PIK3CD,EIF2AK2,ITGB5,PRKCA,PRKCB
Prolactin Signaling	1.89	0.244	2.236	MAPK1,SOCS6,PDPK1,KRAS,JAK2,PIK3R4,IRF1,PIK3R3,RRAS2,PRKCI,KL,PLCG2,PRKCD,MRAS,PIK3CD,STAT1,SOCS7,MAP2K1,PRKCA,PRKCB
Oncostatin M Signaling	1.89	0.312	2.333	EPAS1,RRAS2,MAPK1,MRAS,KRAS,JAK2,CHI3L1,STAT1,ELK1,MAP2K1
Acute Myeloid Leukemia Signaling	1.85	0.239	0.447	CSF3R,MAP2K6,TCF4,AKT2,MAPK1,FLT3,KRAS,PIK3R4,KITLG,PIK3R3,RRAS2,CSF2RA,KL,MRAS,CEBPA,KIT,LEF1,PIK3CD,PML,MAP2K1,TCF7L2
Integrin Signaling	1.85	0.205	0.667	RAP2B,ARHGAP26,MAPK1,ARPC5,KRAS,PIK3R4,PARVB,ITGA3,PPP1R12A,ITGA9,RHOT1,KL,MRAS,ITGB4,TSPAN4,MAP2K1,CAPN10,ACTN1,ITGB5,SRC,AKT2,TSPAN5,ACTN2,ITGA6,TSPAN2,BCAR3,RAC3,PDGFB,PIK3R3,ITGB2,RHOV,RRAS2,ACTA2,ARF3,ARPC2,PLCG2,RHOA,ZYX,PIK3CD,ITGA7,FNBP1
Vitamin-C Transport	1.85	0.455	NaN	NXN,SLC2A4,SLC2A3,GSTO1,TXNRD3
UVC-Induced MAPK Signaling	1.84	0.286	1.155	SRC,PRKCI,RRAS2,MAPK1,PRKCD,MRAS,KRAS,SMPD3,MAP2K1,MAPK11,PRKCA,PRKCB
Role of NFAT in Regulation of the Immune Response	1.82	0.213	2.268	CAMK4,MAPK1,HLA-A,CD4,HLA-DQA1,GNB5,KRAS,PIK3R4,FCGR1A,GNG7,KL,HLA-DMA,MRAS,PLCB1,MAP2K1,PPP3CA,GNG4,AKAP5,AKT2,GNAS,GNG2,MEF2A,ITPR1,PIK3R3,PLCB4,RRAS2,PLCG2,FCER1G,LYN,MEF2C,PIK3CD,HLA-DRB5,GNAL
IL-3 Signaling	1.82	0.244	1.342	AKT2,MAPK1,KRAS,JAK2,PIK3R4,PIK3R3,PRKCI,RRAS2,FOXO1,KL,PRKCD,MRAS,PIK3CD,STAT1,ELK1,MAP2K1,PPP3CA,PRKCA,PRKCB
Macropinocytosis Signaling	1.82	0.244	1.069	SRC,KRAS,PIK3R4,PDGFB,PIK3R3,MET,ITGB2,RRAS2,PRKCI,KL,PLCG2,RHOA,PRKCD,MRAS,PIK3CD,ITGB4,ITGB5,PRKCA,PRKCB
Cardiac Hypertrophy Signaling	1.81	0.202	1.581	MAP2K6,CAMK4,MAPK1,PDIA3,GNB5,KRAS,MYL6B,PLCH2,PIK3R4,MAPK11,GNG7,CACNA1E,PLCE1,TGFB1,ADCY5,KL,RHOT1,MRAS,PLCB1,MAP2K1,PPP3CA,ADRA1B,GNG4,GNAS,IL6R,GNG2,MEF2A,CACNA1C,PLCL2,PIK3R3,RHOV,PLCB4,PRKAR2B,RRAS2,PLCG2,RHOA,ADRA2C,MEF2C,PIK3CD,ELK1,ADCY7,FNBP1,GNAL
Dopamine Receptor Signaling	1.8	0.247	0.577	PPP1R14C,PPP1R1B,PPP1R14A,DRD2,PPP2R5A,PPP2CB,MAOB,Ppp1cc,PRKAR2B,PPP1R12A,DRD1,ADCY5,PPP1R7,PTS,COMT,PPP1CA,PCBD1,ADCY7
GPCR-Mediated Integration of Enteroendocrine Signaling Exemplified by an L Cell	1.78	0.254	NaN	GNAS,PDIA3,ITPR1,PLCL2,PLCH2,VIP,PLCB4,PRKAR2B,PLCE1,ADCY5,PLCG2,NPY2R,PLCB1,SST,ADCYAP1,ADCY7
Thrombopoietin Signaling	1.71	0.25	2	MAPK1,KRAS,JAK2,PIK3R4,PIK3R3,PRKCI,RRAS2,KL,PRKCD,PLCG2,MRAS,PIK3CD,STAT1,MAP2K1,PRKCA,PRKCB
Basal Cell Carcinoma Signaling	1.71	0.25	-0.258	FZD10,TCF4,WNT3,WNT9B,DVL1,WNT7A,APC2,FZD6,LEF1,BMP7,BMP6,FZD2,TCF7L2,BMP1,WNT5A,FZD7
GABA Receptor Signaling	1.71	0.25	NaN	GABRQ,AP2A1,GNAS,GABRA4,SLC6A13,KCNH2,ALDH9A1,SLC6A11,GABBR2,GAD2,GABRG1,ADCY5,GAD1,MRAS,ADCY7,GABRA2
Epoxysqualene Biosynthesis	1.67	1	NaN	SQLE,FDFT1
Glutamate Dependent Acid Resistance	1.67	1	NaN	GAD2,GAD1
Corticotropin Releasing Hormone Signaling	1.65	0.223	1.964	NOS1,GNAS,CAMK4,MAPK1,GUCY1A3,CNR1,ARPC5,MEF2A,POMC,ITPR1,MAPK11,PRKCI,PRKAR2B,ADCY5,PLCG2,PRKCD,MEF2C,ELK1,MAP2K1,ADCY7,GUCY1B3,PRKCA,PRKCB
Hepatic Fibrosis / Hepatic Stellate Cell Activation	1.62	0.205	NaN	IGFBP4,CTGF,FN1,LHX2,SMAD3,COL9A3,MYL6B,COL4A2,COL15A1,COL16A1,COL1A2,COL6A1,TGFB1,NGFR,SMAD4,COL11A2,STAT1,AGT,VCAM1,COL4A1,COL6A2,IL6R,PDGFB,FGF1,MET,COL1A1,IGF2,ACTA2,IL1RAPL1,COL11A1,COL25A1,A2M,IFNAR1,COL3A1
Ephrin Receptor Signaling	1.62	0.205	1.225	RGS3,MAPK1,GRIN2D,ARPC5,GNB5,ACP1,KRAS,JAK2,GNG7,EPHB6,EFNB2,ITGA3,EPHA8,GRIN2C,SDC2,MRAS,MAP2K1,GNG4,GRIN2B,SRC,NGEF,AKT2,GNAS,KALRN,GNG2,RAC3,PDGFB,FGF1,RRAS2,SDCBP,ARPC2,RHOA,ADAM10,GNAL
PDGF Signaling	1.62	0.23	1.789	SRC,MAPK1,ACP1,KRAS,JAK2,PIK3R4,PDGFB,PIK3R3,SYNJ2,RRAS2,KL,PLCG2,MRAS,PIK3CD,EIF2AK2,STAT1,ELK1,MAP2K1,PRKCA,PRKCB
Ephrin B Signaling	1.61	0.239	1	GNG4,GNAS,RGS3,MAPK1,KALRN,GNG2,GNB5,ACP1,RAC3,GNG7,EPHB6,EFNB2,CBL,RHOA,MRAS,CAP1,GNAL
Ceramide Degradation	1.61	0.6	NaN	NAAA,ACER2,ASAH1
Relaxin Signaling	1.59	0.21	1.698	MAPK1,PDE3A,GNB5,PDE1A,PIK3R4,GNG7,PDE7B,ADCY5,KL,MRAS,PDE11A,MAP2K1,GUCY1B3,SMPDL3A,GNG4,PDE2A,AKT2,GNAS,GUCY1A3,PDE10A,GNG2,PIK3R3,PRKAR2B,PDE1B,PDE8B,PIK3CD,ELK1,ADCY7,GNAL
Signaling by Rho Family GTPases	1.58	0.194	1.622	MAPK1,PTK2B,ARPC5,GNB5,MYL6B,SEPT11,PIK3R4,GNG7,STMN1,ITGA3,PPP1R12A,KL,RHOT1,BAIAP2,CIT,MRAS,ARHGEF11,GFAP,CDC42EP1,ARHGEF3,MAP2K1,GNG4,GNAS,GNG2,VIM,CDC42EP3,WASF1,PIK3R3,CDH2,PIP5K1A,RHOV,PRKCI,CDH9,CDH12,ACTA2,ARPC2,RHOA,ARHGEF6,PIK3CD,PARD3,ELK1,ARHGEF10,FNBP1,GNAL,MSN
Paxillin Signaling	1.55	0.219	0.728	SRC,PTK2B,MAPK1,ACTN2,ITGA6,KRAS,PIK3R4,PTPN12,MAPK11,PIK3R3,ITGB2,ITGA3,RRAS2,ACTA2,ITGA9,KL,ARHGEF6,MRAS,PIK3CD,ITGB4,ITGA7,ITGB5,ACTN1
HER-2 Signaling in Breast Cancer	1.55	0.229	NaN	AKT2,KRAS,PIK3R4,PIK3R3,ITGB2,CCNE1,RRAS2,PRKCI,FOXO1,KL,PRKCD,CDKN1A,MRAS,PIK3CD,ITGB4,PARD3,ITGB5,PRKCA,PRKCB
HIPPO signaling	1.55	0.229	-0.707	DLG1,PPP1R14C,YAP1,SMAD3,DLG2,PPP1R14A,STK3,DLG3,PPP2R5A,PPP2CB,Ppp1cc,PPP1R12A,PPP1R7,SCRIB,SMAD4,MOB1A,PATJ,PARD3,PPP1CA
Calcium-induced T Lymphocyte Apoptosis	1.55	0.255	2.887	CAMK4,HLA-A,CD4,HLA-DQA1,ITPR1,PRKCI,HLA-DMA,PRKCD,FCER1G,HLA-DRB5,PPP3CA,PRKCB,PRKCA
Role of NANOG in Mammalian Embryonic Stem Cell Pluripotency	1.54	0.216	0.816	FZD10,AKT2,WNT3,MAPK1,WNT9B,DVL1,KRAS,JAK2,PIK3R4,PIK3R3,RRAS2,WNT7A,KL,MRAS,FZD6,SMAD4,BMP7,PIK3CD,BMP6,MAP2K1,FZD2,WNT5A,FZD7,BMP1
Mouse Embryonic Stem Cell Pluripotency	1.53	0.22	0	FZD10,ID2,TCF4,AKT2,MAPK1,DVL1,KRAS,JAK2,PIK3R4,MAPK11,PIK3R3,RRAS2,KL,MRAS,FZD6,SMAD4,LEF1,PIK3CD,MAP2K1,FZD2,TCF7L2,FZD7
Gë±s Signaling	1.51	0.217	1.091	GNG4,SRC,RGS2,GNAS,MAPK1,HTR4,VIPR2,CNR1,GNG2,GNB5,RAPGEF3,CHRM1,GNG7,PRKAR2B,DRD1,ADCY5,PTH1R,MRAS,RYR1,ELK1,ADORA2A,MAP2K1,ADCY7
Role of Wnt/GSK-3ë_ Signaling in the Pathogenesis of Influenza	1.5	0.246	0	FZD10,TCF4,WNT3,WNT9B,DVL1,WNT7A,APC2,FZD6,LEF1,FZD2,IFNAR1,TCF7L2,WNT5A,FZD7
phagosome maturation	1.47	0.21	NaN	NOS1,B2M,ATP6V0C,TUBA1B,VPS39,ATP6V1C1,HLA-A,CTSZ,DYNLL1,CTSH,CTSS,VAMP3,TUBB4A,VPS11,CALR,TUBB3,VPS18,DCTN4,TUBB2A,SNAP25,TUBA1A,STX16,VPS37A,CTSC,ATP6V1B2,HLA-DRB5
Inhibition of Angiogenesis by TSP1	1.45	0.281	1.342	HSPG2,AKT2,CD47,GUCY1A3,MAPK1,SDC2,TGFB1,MAPK11,GUCY1B3
CNTF Signaling	1.44	0.241	1.069	MAPK1,CNTFR,RPS6KA3,KRAS,JAK2,PIK3R4,PIK3R3,RRAS2,KL,MRAS,PIK3CD,RPS6KA2,STAT1,MAP2K1
Nitric Oxide Signaling in the Cardiovascular System	1.4	0.214	2.558	PDE2A,AKT2,CAMK4,MAPK1,GUCY1A3,CACNA1C,ITPR1,PIK3R4,PDE1A,CHRM1,PIK3R3,PRKCI,CACNA1E,PRKAR2B,KL,PRKCD,PDE1B,PIK3CD,MAP2K1,GUCY1B3,PRKCA,PRKCB
IGF-1 Signaling	1.4	0.214	1.886	IGFBP4,AKT2,CTGF,MAPK1,SOCS6,PDPK1,KRAS,JAK2,PIK3R4,IGFBP2,PIK3R3,PRKAR2B,PRKCI,RRAS2,NOV,FOXO1,KL,MRAS,PIK3CD,SOCS7,ELK1,MAP2K1
D-myo-inositol-5-phosphate Metabolism	1.39	0.206	NaN	PPFIA1,WBP11,PPP1R1B,PPP1R1A,PPP1R14A,ACP1,PPFIA2,PLCH2,PTPN12,PPP2R5A,SACM1L,NUDT5,PLCB4,Ppp1cc,PLCE1,PPP1R12A,PPP1R16B,PPP1R7,PTPRO,PLCG2,PLCB1,MTMR7,DUSP12,PPP1CA,ALPL,PPP3CA
D-myo-inositol (1,4,5)-Trisphosphate Biosynthesis	1.39	0.304	NaN	PIP5K1A,PLCB4,PLCE1,PI4K2A,PLCG2,PLCB1,PLCH2
Chondroitin Sulfate Biosynthesis	1.39	0.256	NaN	HS6ST1,XYLT2,B3GALT6,UST,CHSY3,HS3ST2,CHST12,B3GAT3,HS3ST4,CHST15,CHPF2
Role of Tissue Factor in Cancer	1.38	0.211	NaN	SRC,AKT2,CTGF,PTK2B,MAPK1,EGR1,RPS6KA3,ITGA6,KRAS,JAK2,PIK3R4,MAPK11,PIK3R3,ITGA3,RRAS2,KL,MRAS,LYN,PLCB1,PIK3CD,RPS6KA2,ITGB5,PRKCA
Thyroid Cancer Signaling	1.38	0.263	NaN	RXRG,TCF4,RRAS2,MAPK1,NTRK1,MRAS,LEF1,KRAS,MAP2K1,TCF7L2
FLT3 Signaling in Hematopoietic Progenitor Cells	1.38	0.222	NaN	AKT2,MAPK1,FLT3,RPS6KA3,PDPK1,KRAS,PIK3R4,MAPK11,PIK3R3,CBL,RRAS2,KL,MRAS,PIK3CD,RPS6KA2,STAT1,ELK1,MAP2K1
tRNA Splicing	1.37	0.273	NaN	SMPDL3A,PDE2A,PDE7B,PDE10A,PDE3A,PDE1B,PDE8B,PDE11A,PDE1A
Calcium Signaling	1.36	0.199	1.46	RAP2B,TNNT1,CAMK4,MAPK1,CAMK1D,GRIN2D,GRIA1,MYL6B,TRPC3,GRIA4,Tpm2,CAMK2A,CAMK2D,GRIN2C,RYR1,PPP3CA,CALR,GRIN2B,AKAP5,CHRNA4,MEF2A,GRIA2,SLC8A2,TRPC4,ITPR1,TRPC6,PRKAR2B,ACTA2,MEF2C,ATP2B4,CAMKK2
Actin Nucleation by ARP-WASP Complex	1.36	0.241	0.832	ITGA3,RHOV,RRAS2,PPP1R12A,RHOT1,RHOA,ARPC2,BAIAP2,ARPC5,MRAS,KRAS,WASF1,FNBP1
Cdc42 Signaling	1.34	0.209	0	B2M,SRC,MAPK1,HLA-A,ARPC5,HLA-DQA1,MYL6B,EXOC6,MAPK11,ITGA3,DIAPH1,IQGAP2,PRKCI,PPP1R12A,APC2,HLA-DMA,ARPC2,ARHGEF6,BAIAP2,FCER1G,PARD3,HLA-DRB5,HLA-E
Type I Diabetes Mellitus Signaling	1.34	0.215	1.155	MAP2K6,MAPK1,ICA1,HLA-A,MYD88,SOCS6,HLA-DQA1,JAK2,MAPK11,IRF1,GAD2,HLA-DMA,NGFR,GAD1,FCER1G,BID,STAT1,SOCS7,HLA-DRB5,HLA-E
Cancer Drug Resistance By Drug Efflux	1.34	0.245	NaN	PIK3R3,AKT2,RRAS2,FOXO6,FOXO1,MAPK1,MRAS,ABCC10,KRAS,PIK3CD,FOXG1,MAP2K1
Renin-Angiotensin Signaling	1.34	0.207	NaN	PTK2B,MAPK1,KRAS,ITPR1,JAK2,PIK3R4,MAPK11,PIK3R3,RRAS2,PRKAR2B,PRKCI,KL,ADCY5,PLCG2,PRKCD,MRAS,PIK3CD,STAT1,ELK1,MAP2K1,ADCY7,PRKCA,AGT,PRKCB
Neuregulin Signaling	1.33	0.22	2.5	SRC,AKT2,MAPK1,DCN,PDPK1,KRAS,PIK3R3,ITGA3,PRKCI,RRAS2,PRKCD,PLCG2,MRAS,ELK1,MAP2K1,PSEN1,PRKCA,PRKCB
Colorectal Cancer Metastasis Signaling	1.33	0.188	0.316	FZD10,TCF4,MAPK1,WNT3,SMAD3,GNB5,KRAS,JAK2,PIK3R4,GNG7,WNT7A,TGFB1,ADCY5,KL,RHOT1,MRAS,SMAD4,TLR3,STAT1,FZD2,MAP2K1,RALGDS,GNG4,SRC,AKT2,GNAS,WNT9B,IL6R,DVL1,GNG2,PIK3R3,RHOV,PRKAR2B,RRAS2,RHOA,FZD6,LEF1,PIK3CD,ADCY7,FNBP1,TCF7L2,FZD7,WNT5A
Germ Cell-Sertoli Cell Junction Signaling	1.3	0.196	NaN	MAP2K6,TUBA1B,MAPK1,PDPK1,KRAS,PIK3R4,ITGA3,TGFB1,RHOT1,KL,MRAS,TUBB4A,MAP2K1,ACTN1,SRC,TUBB3,ACTN2,TUBB2A,ITGA6,RAC3,PIK3R3,CDH2,RHOV,TUBA1A,RRAS2,ACTA2,RHOA,ZYX,PIK3CD,A2M,FNBP1
Graft-versus-Host Disease Signaling	1.29	0.276	NaN	IL33,IL18,HLA-A,HLA-DMA,HLA-DQA1,FCER1G,HLA-DRB5,HLA-E
Semaphorin Signaling in Neurons	1.28	0.24	NaN	MET,SEMA3A,CRMP1,RHOV,RND1,MAPK1,RHOT1,RHOA,DPYSL5,FNBP1,SEMA7A,NRP1
Unfolded protein response	1.28	0.24	NaN	HSPA8,CALR,DDIT3,SREBF1,INSIG1,SREBF2,ERO1B,CEBPA,XBP1,DNAJC3,HSPA5,HSPA2
STAT3 Pathway	1.27	0.222	1	SRC,MAPK1,TGFBR3,SOCS6,KRAS,JAK2,MAPK11,DDR1,PIAS3,RRAS2,NGFR,CDKN1A,NTRK1,MRAS,SOCS7,MAP2K1
RhoGDI Signaling	1.27	0.195	-0.392	ARPC5,GNB5,MYL6B,GNG7,ITGA3,PPP1R12A,RHOT1,MRAS,ARHGEF11,ARHGEF3,DLC1,PRKCA,GNG4,SRC,ARHGAP6,GNAS,GNG2,WASF1,CDH2,RHOV,PIP5K1A,CDH12,CDH9,ACTA2,ARPC2,RHOA,ARHGEF6,ARHGEF10,FNBP1,GNAL,MSN
Dermatan Sulfate Biosynthesis	1.26	0.244	NaN	HS6ST1,XYLT2,B3GALT6,UST,CHSY3,HS3ST2,CHST12,B3GAT3,HS3ST4,CHST15,CHPF2
Renal Cell Carcinoma Signaling	1.26	0.218	1.508	AKT2,MAPK1,KRAS,PIK3R4,TCEB1,PDGFB,ARNT,PIK3R3,MET,RRAS2,KL,TGFB1,MRAS,EGLN3,PIK3CD,MAP2K1,VHL
Glioma Invasiveness Signaling	1.25	0.224	0.775	F2R,MAPK1,VTN,KRAS,PIK3R4,PIK3R3,RHOV,RRAS2,RHOT1,KL,RHOA,MRAS,PIK3CD,FNBP1,ITGB5
Biotin-carboxyl Carrier Protein Assembly	1.24	0.667	NaN	ACACB,HLCS
VDR/RXR Activation	1.23	0.219	0	SERPINB1,SPP1,PPARD,KLK6,THBD,HR,RXRG,PRKCI,FOXO1,PRKCD,CDKN1A,CEBPA,SEMA3B,NCOR2,PRKCA,PRKCB
Endoplasmic Reticulum Stress Pathway	1.22	0.3	NaN	CALR,DDIT3,XBP1,DNAJC3,HSPA5,TAOK3
Role of MAPK Signaling in the Pathogenesis of Influenza	1.22	0.226	NaN	PAFAH1B2,MAP2K6,AKT2,MAPK1,KRAS,MAPK11,PLA2G4E,PLA2G6,RRAS2,MRAS,PNPLA3,MAP2K1,PRKCA,PLA2G12A
IL-4 Signaling	1.21	0.215	NaN	AKT2,IL13RA1,HLA-A,HLA-DQA1,KRAS,HMGA1,JAK2,PIK3R4,PIK3R3,SYNJ2,RRAS2,KL,HLA-DMA,MRAS,NR3C2,PIK3CD,HLA-DRB5
Production of Nitric Oxide and Reactive Oxygen Species in Macrophages	1.18	0.19	2.121	MAPK1,JAK2,PIK3R4,MAPK11,PPP1R12A,RHOT1,KL,PPP1R7,NGFR,STAT1,PPP1CA,MAP2K1,PRKCA,PPP1R14C,AKT2,PPP1R14A,PPP2R5A,IRF1,PIK3R3,PPP2CB,RHOV,NCF1,PRKCI,PLCG2,PRKCD,RHOA,CAT,PIK3CD,IRF8,FNBP1,RBP4,PRKCB
Sertoli Cell-Sertoli Cell Junction Signaling	1.18	0.192	NaN	NOS1,TUBA1B,CLDN11,MAPK1,TGFBR3,JAM2,KRAS,MAPK11,ITGA3,MRAS,SPTB,TUBB4A,MAP2K1,ACTN1,GUCY1B3,SPTBN2,SRC,CLDN10,DLG1,AKT2,TUBB3,GUCY1A3,ACTN2,TUBB2A,TUBA1A,RRAS2,PRKAR2B,ACTA2,ELK1,A2M
Serotonin Receptor Signaling	1.18	0.244	NaN	MAOB,HTR1B,HTR4,ADCY5,PTS,HTR1A,HTR1D,ADCY7,PCBD1,HTR2A
Endometrial Cancer Signaling	1.17	0.222	NaN	AKT2,MAPK1,PDPK1,KRAS,PIK3R4,PIK3R3,RRAS2,KL,APC2,MRAS,PIK3CD,LEF1,ELK1,MAP2K1
Glioma Signaling	1.16	0.202	1.706	AKT2,CAMK4,MAPK1,CAMK1D,KRAS,PIK3R4,PDGFB,PIK3R3,IGF2,PRKCI,CAMK2A,CAMK2D,RRAS2,KL,PLCG2,PRKCD,CDKN1A,MRAS,PIK3CD,MAP2K1,PRKCA,PRKCB
Rac Signaling	1.16	0.2	2.683	ABI2,PTK2B,MAPK1,ARPC5,BRK1,WASF1,KRAS,PIK3R4,PIK3R3,ITGA3,PIP5K1A,IQGAP2,RRAS2,PRKCI,KL,ARPC2,RHOA,BAIAP2,MRAS,PIK3CD,PARD3,ELK1,MAP2K1
Superpathway of Inositol Phosphate Compounds	1.16	0.186	NaN	PPP1R1A,ACP1,PLCH2,PPFIA2,INPP5A,PIK3R4,PTPN12,SACM1L,PLCE1,Ppp1cc,ITPKB,PPP1R12A,PTPRO,PPP1R7,KL,KIT,PLCB1,DUSP12,PPP1CA,ALPL,PPP3CA,PPFIA1,WBP11,PPP1R1B,PPP1R14A,ITPKA,PPP2R5A,PIK3R3,SYNJ2,NUDT5,PLCB4,PIP5K1A,PI4K2A,PPP1R16B,PLCG2,MTMR7,PIK3CD
Reelin Signaling in Neurons	1.16	0.209	NaN	PAFAH1B2,SRC,CNR1,ITGA6,PIK3R4,DAB1,RELN,APP,PIK3R3,ITGB2,ITGA3,KL,ARHGEF6,LYN,ARHGEF11,PIK3CD,ARHGEF3,ARHGEF10
ERK/MAPK Signaling	1.15	0.188	1.219	MAPK1,PTK2B,KRAS,PIK3R4,PLA2G4E,LAMTOR3,ITGA3,PPP1R12A,ETS2,KL,PPP1R7,MRAS,PPP1CA,STAT1,MAP2K1,PRKCA,PLA2G12A,PPP1R14C,SRC,PPP1R14A,RAPGEF3,RAC3,PPP2R5A,PIK3R3,PLA2G6,PPP2CB,RRAS2,PRKAR2B,PRKCI,PRKCD,PLCG2,PIK3CD,ELK1,PRKCB
VEGF Signaling	1.14	0.204	1.414	SRC,AKT2,PTK2B,MAPK1,ACTN2,KRAS,PIK3R4,ARNT,PIK3R3,RRAS2,ACTA2,FOXO1,KL,PLCG2,MRAS,PIK3CD,MAP2K1,ACTN1,PRKCA,PRKCB
JAK/Stat Signaling	1.13	0.21	1.698	AKT2,MAPK1,SOCS6,KRAS,JAK2,PIK3R4,PIK3R3,PIAS3,RRAS2,KL,CDKN1A,MRAS,PIK3CD,STAT1,SOCS7,MAP2K1,CCKBR
ErbB Signaling	1.11	0.204	NaN	MAP2K6,MAPK1,PDPK1,KRAS,PIK3R4,MAPK11,PIK3R3,PRKCI,RRAS2,FOXO1,KL,PLCG2,PRKCD,MRAS,PIK3CD,ELK1,MAP2K1,PRKCA,PRKCB
Non-Small Cell Lung Cancer Signaling	1.1	0.211	1.604	FHIT,AKT2,MAPK1,PDPK1,KRAS,ITPR1,PIK3R4,PIK3R3,RXRG,RRAS2,KL,RARB,MRAS,PIK3CD,MAP2K1,PRKCA
Agrin Interactions at Neuromuscular Junction	1.08	0.215	0	SRC,MAPK1,DVL1,LAMA2,ITGA6,KRAS,RAC3,ITGB2,ITGA3,RRAS2,ACTA2,ARHGEF6,MRAS,AGRN
Circadian Rhythm Signaling	1.07	0.25	NaN	GRIN2B,NR1D1,GRIN2C,VIPR2,GRIN2D,BHLHE40,VIP,ADCYAP1
Interferon Signaling	1.07	0.25	2.646	IFIT3,IFITM3,IRF9,JAK2,STAT1,IFITM2,IFNAR1,IRF1
Melanoma Signaling	1.06	0.222	NaN	PIK3R3,AKT2,RRAS2,MAPK1,KL,MITF,CDKN1A,MRAS,KRAS,PIK3CD,PIK3R4,MAP2K1
PCP pathway	1.05	0.217	0	FZD10,WNT3,WNT9B,VANGL1,DVL1,SDC4,WNT7A,SDC2,RHOA,FZD6,FZD2,FZD7,WNT5A
Lipid Antigen Presentation by CD1	1.05	0.294	NaN	B2M,CALR,AP2A1,PDIA3,FCER1G
Intrinsic Prothrombin Activation Pathway	1.05	0.273	0.447	COL1A2,COL1A1,PROS1,THBD,COL11A2,COL3A1
Heme Biosynthesis II	1.01	0.375	NaN	PPOX,ALAD,CPOX
Glycoaminoglycan-protein Linkage Region Biosynthesis	1.01	0.375	NaN	XYLT2,B3GALT6,B3GAT3
Insulin Receptor Signaling	0.998	0.189	1.46	PPP1R14C,AKT2,MAPK1,PDPK1,PPP1R14A,KRAS,JAK2,STXBP4,PIK3R4,SLC2A4,PIK3R3,SYNJ2,PRKCI,PRKAR2B,RRAS2,CBL,Ppp1cc,FOXO1,PPP1R12A,PPP1R7,KL,MRAS,PIK3CD,PPP1CA,MAP2K1
Arsenate Detoxification I (Glutaredoxin)	0.982	0.5	NaN	AS3MT,GSTO1
Heme Biosynthesis from Uroporphyrinogen-III I	0.982	0.5	NaN	PPOX,CPOX
Glutathione Redox Reactions II	0.982	0.5	NaN	GSR,PDIA3
GNRH Signaling	0.966	0.19	1.46	MAP2K6,SRC,GNAS,MAPK1,EGR1,KRAS,ITPR1,MAPK11,PLCB4,PRKCI,PRKAR2B,CAMK2A,CAMK2D,RRAS2,ADCY5,PRKCD,MRAS,PLCB1,ELK1,MAP2K1,ADCY7,PRKCA,PRKCB
PTEN Signaling	0.965	0.191	-1.342	AKT2,MAPK1,TGFBR3,PDPK1,KRAS,CNKSR3,FOXG1,RAC3,DDR1,PIK3R3,SYNJ2,ITGA3,RRAS2,CBL,FOXO1,FOXO6,NGFR,CDKN1A,NTRK1,MRAS,PIK3CD,MAP2K1
Remodeling of Epithelial Adherens Junctions	0.959	0.21	1	MET,SRC,TUBA1B,TUBB3,TUBA1A,ACTA2,ARPC2,ACTN2,ARPC5,TUBB2A,ZYX,TUBB4A,ACTN1
Heparan Sulfate Biosynthesis	0.955	0.222	NaN	HS6ST1,XYLT2,B3GALT6,UST,HS3ST2,CHST12,B3GAT3,EXTL2,HS3ST4,CHST15
Tec Kinase Signaling	0.95	0.184	1.043	PTK2B,GNB5,JAK2,PIK3R4,GNG7,ITGA3,RHOT1,KL,MRAS,STAT1,PRKCA,GNG4,SRC,GNAS,GNG2,PIK3R3,RHOV,PRKCI,ACTA2,RHOA,PLCG2,PRKCD,LYN,FCER1G,PIK3CD,GNAL,FNBP1,PRKCB
RAR Activation	0.937	0.181	NaN	MAPK1,SMAD3,PDPK1,JAK2,MAPK11,NR2F1,TGFB1,ADCY5,RDH14,RARB,SMAD4,SORBS3,MAP2K1,PRKCA,SRC,AKT2,NRIP2,SNW1,PIK3R3,RXRG,PRKCI,PRKAR2B,PRKCD,ALDH1A2,PIK3CD,NCOR2,SMARCC1,PML,ADCY7,PRKCB,RBP4
Gustation Pathway	0.936	0.198	NaN	SMPDL3A,PDE2A,PDE10A,PDE3A,GNG2,ITPR1,PANX1,PDE1A,GNG7,PRKAR2B,PDE7B,ADCY5,PDE1B,P2RY1,PDE8B,PDE11A,ADCY7
Ovarian Cancer Signaling	0.914	0.185	NaN	FZD10,TCF4,WNT3,MAPK1,KRAS,PIK3R4,WNT7A,KL,MRAS,FZD2,MAP2K1,SRC,AKT2,WNT9B,DVL1,PTGS1,PIK3R3,PRKAR2B,RRAS2,FZD6,PIK3CD,LEF1,TCF7L2,FZD7,WNT5A
BMP signaling pathway	0.911	0.203	NaN	CAMK4,MAPK1,KRAS,PITX2,MAPK11,ZNF423,PRKAR2B,RRAS2,MRAS,SMAD4,BMP7,BMP6,MAP2K1,BMP1
Dopamine Degradation	0.898	0.25	NaN	ALDH1B1,MAOB,COMT,ALDH1A2,Sult1a1,ALDH9A1
Assembly of RNA Polymerase I Complex	0.878	0.333	NaN	POLR1B,TBP,UBTF
D-myo-inositol (1,4,5,6)-Tetrakisphosphate Biosynthesis	0.874	0.188	NaN	PPFIA1,WBP11,PPP1R1B,PPP1R1A,ACP1,PPP1R14A,PPFIA2,PTPN12,PPP2R5A,SACM1L,NUDT5,Ppp1cc,PPP1R12A,PPP1R7,PPP1R16B,PTPRO,MTMR7,PPP1CA,DUSP12,ALPL,PPP3CA
D-myo-inositol (3,4,5,6)-tetrakisphosphate Biosynthesis	0.874	0.188	NaN	PPFIA1,WBP11,PPP1R1B,PPP1R1A,ACP1,PPP1R14A,PPFIA2,PTPN12,PPP2R5A,SACM1L,NUDT5,Ppp1cc,PPP1R12A,PPP1R7,PPP1R16B,PTPRO,MTMR7,PPP1CA,DUSP12,ALPL,PPP3CA
Natural Killer Cell Signaling	0.869	0.191	NaN	AKT2,MAPK1,KRAS,PIK3R4,RAC3,PIK3R3,SYNJ2,PRKCI,RRAS2,KL,PRKCD,PLCG2,MRAS,FCER1G,PIK3CD,MAP2K1,PRKCA,PRKCB
TR/RXR Activation	0.869	0.191	NaN	RAB3B,AKT2,CAMK4,TRH,PIK3R4,PIK3R3,RXRG,ENO1,UCP3,LDLR,SREBF1,SREBF2,KL,FASN,STRBP,PIK3CD,NCOR2,SYT12
PEDF Signaling	0.869	0.195	1	ARHGAP22,AKT2,TCF4,MAPK1,SERPINF1,KRAS,PIK3R4,MAPK11,PIK3R3,SOD2,RRAS2,KL,RHOA,MRAS,PIK3CD,ELK1
Regulation of Cellular Mechanics by Calpain Protease	0.849	0.208	0	SRC,ITGA3,CCNE1,RRAS2,MAPK1,ACTN2,MRAS,KRAS,CAST,ACTN1,CAPN10
IL-6 Signaling	0.849	0.185	1.706	MAP2K6,AKT2,MAPK1,TNFAIP6,IL6R,KRAS,JAK2,PIK3R4,MAPK11,PIK3R3,IL33,COL1A1,IL18,RRAS2,KL,NGFR,MRAS,PIK3CD,IL1RAPL1,ELK1,MAP2K1,A2M
Netrin Signaling	0.84	0.222	NaN	PRKAR2B,ABLIM3,UNC5B,ABLIM2,RYR1,RAC3,ABLIM1,PPP3CA
FAK Signaling	0.838	0.189	NaN	SRC,AKT2,ARHGAP26,MAPK1,PDPK1,KRAS,PIK3R4,PIK3R3,ITGA3,RRAS2,ACTA2,KL,PLCG2,ARHGEF6,MRAS,PIK3CD,MAP2K1,CAPN10
Protein Citrullination	0.836	1	NaN	PADI2
Methionine Salvage II (Mammalian)	0.836	1	NaN	MTR
Histamine Biosynthesis	0.836	1	NaN	HDC
Sulfite Oxidation IV	0.836	1	NaN	SUOX
Huntington's Disease Signaling	0.829	0.173	-1.225	MAPK1,GNB5,PDPK1,HSPA5,PIK3R4,GNG7,TGM2,CPLX2,KL,NTRK1,VAMP3,PLCB1,TCERG1,CAPN10,PRKCA,GNG4,SDHA,GRIN2B,AKT2,GRM1,GNG2,IFT57,TBP,RCOR1,ITPR1,HSPA2,SNAP25,GRM5,PIK3R3,HSPA8,PLCB4,PRKCI,PRKCD,PENK,STX16,PIK3CD,NCOR2,SNCA,PRKCB
Allograft Rejection Signaling	0.806	0.226	NaN	B2M,HLA-A,HLA-DMA,HLA-DQA1,FCER1G,HLA-DRB5,HLA-E
Noradrenaline and Adrenaline Degradation	0.806	0.226	NaN	ALDH1B1,MAOB,COMT,RDH14,ALDH1A2,ADHFE1,ALDH9A1
Tryptophan Degradation X (Mammalian, via Tryptamine)	0.805	0.25	NaN	ALDH1B1,MAOB,RDH14,ALDH1A2,ALDH9A1
Serine Biosynthesis	0.803	0.4	NaN	PSPH,DUSP26
Thioredoxin Pathway	0.803	0.4	NaN	NXN,TXNRD3
Citrulline-Nitric Oxide Cycle	0.803	0.4	NaN	NOS1,ASL
Glutamate Degradation III (via 4-aminobutyrate)	0.803	0.4	NaN	GAD2,GAD1
LPS-stimulated MAPK Signaling	0.803	0.19	1.5	MAP2K6,MAPK1,KRAS,PIK3R4,MAPK11,PIK3R3,PRKCI,RRAS2,KL,PRKCD,MRAS,PIK3CD,ELK1,MAP2K1,PRKCB,PRKCA
NRF2-mediated Oxidative Stress Response	0.799	0.175	1	MAP2K6,DNAJC17,MAPK1,DNAJB4,MAF,HSPB8,DNAJC3,KRAS,PIK3R4,HMOX1,SOD2,KL,MRAS,FKBP5,MAP2K1,PRKCA,DNAJC1,MAFK,GSTO1,GSR,PIK3R3,FTL,PRKCI,RRAS2,ACTA2,PRKCD,DNAJB11,CAT,PIK3CD,ENC1,PRKCB
B Cell Receptor Signaling	0.787	0.176	3.157	MAP2K6,RAP2B,CAMK4,PTK2B,MAPK1,PDPK1,KRAS,PIK3R4,BCL6,MAPK11,CAMK2D,CAMK2A,KL,CARD10,MRAS,MAP2K1,PPP3CA,AKT2,EGR1,SYNJ2,PIK3R3,RRAS2,FOXO1,PLCG2,LYN,MEF2C,PIK3CD,ELK1,PRKCB
HGF Signaling	0.786	0.183	1.606	AKT2,MAPK1,KRAS,PIK3R4,PIK3R3,MET,ITGA3,PRKCI,RRAS2,ETS2,KL,PLCG2,PRKCD,CDKN1A,MRAS,PIK3CD,ELK1,MAP2K1,PRKCA,PRKCB
Retinoic acid Mediated Apoptosis Signaling	0.779	0.209	2.121	PARP6,RXRG,RARB,ZC3HAV1,BID,PARP9,IFNAR1,IRF1,PARP14
Atherosclerosis Signaling	0.778	0.186	NaN	PAFAH1B2,VCAM1,PDGFB,TNFRSF12A,COL1A2,IL33,PLA2G4E,COL1A1,ITGB2,PLA2G6,IL18,TGFB1,LPL,PNPLA3,COL11A2,RBP4,COL3A1,PLA2G12A
Adipogenesis pathway	0.775	0.18	NaN	FZD10,DGKD,DDIT3,SMAD3,XBP1,SAP130,SLC2A4,NOCT,FGF1,ZNF423,LPIN1,SIRT2,FOXO1,SREBF1,TGFB1,LPL,CEBPA,FZD6,BMP7,FZD2,WNT5A,FZD7,KMT2B
Coagulation System	0.773	0.231	-0.816	F2R,PROS1,VWF,THBD,A2M,PLAT
Antiproliferative Role of TOB in T Cell Signaling	0.773	0.231	NaN	CCNE1,MAPK1,TGFB1,SMAD3,SMAD4,TWSG1
Docosahexaenoic Acid (DHA) Signaling	0.772	0.204	NaN	PIK3R3,AKT2,FOXO1,KL,SERPINF1,BID,PDPK1,PIK3CD,PIK3R4,APP
Ketogenesis	0.771	0.3	NaN	BDH1,HMGCS2,HMGCS1
EGF Signaling	0.766	0.194	1.387	PIK3R3,SRC,AKT2,MAPK1,KL,PIK3CD,ITPR1,STAT1,PIK3R4,ELK1,MAP2K1,MAPK11,PRKCA
Type II Diabetes Mellitus Signaling	0.764	0.181	1.069	AKT2,MAPK1,PKM,SOCS6,PDPK1,PIK3R4,SLC2A4,KCNJ11,PIK3R3,ACSBG1,PRKCI,KL,NGFR,PRKCD,GCK,SLC27A1,PIK3CD,SOCS7,SMPD3,PRKCA,PRKCB
3-phosphoinositide Degradation	0.75	0.178	NaN	PPFIA1,WBP11,PPP1R1B,PPP1R1A,ACP1,PPP1R14A,PPFIA2,PTPN12,PPP2R5A,SACM1L,SYNJ2,NUDT5,INPP4B,Ppp1cc,PPP1R12A,PPP1R7,PPP1R16B,PTPRO,MTMR7,PPP1CA,DUSP12,ALPL,PPP3CA
HMGB1 Signaling	0.744	0.179	2.132	MAP2K6,VCAM1,AKT2,MAPK1,KRAS,PIK3R4,MAPK11,PIK3R3,RHOV,IL18,RRAS2,KL,RHOT1,TGFB1,NGFR,RHOA,MRAS,PIK3CD,ELK1,MAP2K1,FNBP1,PLAT
FXR/RXR Activation	0.741	0.186	NaN	TTR,AKT2,SLC4A2,C3,VTN,SERPINF1,C4A/C4B,IL33,IL18,TF,FOXO1,SREBF1,FASN,LPL,RBP4,AGT
IL-15 Production	0.739	0.238	NaN	PRKCI,PTK2B,JAK2,STAT1,IRF1
Xenobiotic Metabolism Signaling	0.736	0.169	NaN	MAP2K6,CAMK4,CAMK1D,MAPK1,MAF,KRAS,PIK3R4,MAPK11,CHST15,ARNT,HS6ST1,HMOX1,MAOB,CAMK2A,CAMK2D,UST,KL,MRAS,MAP2K1,PRKCA,ALDH1B1,CHST12,HS3ST4,ALDH9A1,GSTO1,PPP2R5A,ESD,PIK3R3,PPP2CB,FTL,PRKCI,RRAS2,PRKCD,CAT,HS3ST2,ALDH1A2,PIK3CD,NCOR2,PRKCB
IL-15 Signaling	0.735	0.189	NaN	AKT2,VCAM1,MAPK1,KRAS,JAK2,PIK3R4,MAPK11,RAC3,PIK3R3,RRAS2,KL,MRAS,PIK3CD,MAP2K1
UVB-Induced MAPK Signaling	0.731	0.194	1.155	PIK3R3,PRKCI,MAPK1,KL,PRKCD,RPS6KA3,PIK3CD,PIK3R4,MAP2K1,MAPK11,PRKCA,PRKCB
T Helper Cell Differentiation	0.731	0.196	NaN	IL18,HLA-A,TGFB1,HLA-DMA,NGFR,IL6R,HLA-DQA1,FCER1G,STAT1,BCL6,HLA-DRB5
Actin Cytoskeleton Signaling	0.726	0.17	1.768	ABI2,FN1,F2R,MAPK1,ARPC5,KRAS,MYL6B,PIK3R4,FGF13,DIAPH1,IQGAP2,ITGA3,PPP1R12A,KL,BAIAP2,MRAS,MAP2K1,ACTN1,ACTN2,BRK1,WASF1,RAC3,PDGFB,FGF1,PIK3R3,PIP5K1A,RRAS2,TIAM2,ACTA2,APC2,ARPC2,RHOA,ARHGEF6,PIK3CD,MSN
IL-8 Signaling	0.724	0.171	1.461	NAPEPLD,MAPK1,PTK2B,GNB5,KRAS,PIK3R4,GNG7,HMOX1,RHOT1,KL,MRAS,MAP2K1,ITGB5,PRKCA,GNG4,SRC,VCAM1,AKT2,GNAS,GNG2,RAC3,PIK3R3,ITGB2,RHOV,RRAS2,CCND2,PRKCI,PRKCD,RHOA,PIK3CD,FNBP1,PRKCB
NGF Signaling	0.708	0.179	2.236	AKT2,MAPK1,RPS6KA3,PDPK1,KRAS,PIK3R4,PIK3R3,RRAS2,KL,NGFR,RHOA,PRKCD,PLCG2,NTRK1,MRAS,PIK3CD,RPS6KA2,ELK1,MAP2K1,SMPD3
Neurotrophin/TRK Signaling	0.703	0.187	1.387	MAP2K6,MAPK1,PDPK1,KRAS,PIK3R4,PIK3R3,RRAS2,KL,NGFR,SPRY2,NTRK1,MRAS,PIK3CD,MAP2K1
Amyotrophic Lateral Sclerosis Signaling	0.701	0.179	NaN	NOS1,GRIN2B,GRIN2D,GRIA1,GRIA2,CACNA1C,PIK3R4,GRIA4,PIK3R3,CACNA1E,HECW1,GRIK4,KL,GRIN2C,CAT,BID,PIK3CD,CAPN10,PPP3CA
Role of PKR in Interferon Induction and Antiviral Response	0.698	0.205	NaN	MAP2K6,TAB2,BID,EIF2AK2,TLR3,STAT1,FCGR1A,IRF1
IL-2 Signaling	0.697	0.19	1.732	PIK3R3,AKT2,RRAS2,MAPK1,PTK2B,KL,MRAS,KRAS,PIK3CD,PIK3R4,ELK1,MAP2K1
Serotonin Degradation	0.694	0.2	NaN	LARGE1,ALDH1B1,MAOB,RDH14,ALDH1A2,Sult1a1,B3GAT3,ADHFE1,ALDH9A1
Fcë_RIIB Signaling in B Lymphocytes	0.694	0.196	1.265	PIK3R3,RRAS2,KL,PLCG2,MRAS,LYN,PDPK1,KRAS,PIK3CD,PIK3R4
autophagy	0.694	0.196	NaN	CTSZ,ATG12,VPS18,VPS39,CTSS,CTSH,MAP1LC3A,CTSC,PIK3R4,VPS11
RANK Signaling in Osteoclasts	0.69	0.181	1.698	MAP2K6,SRC,AKT2,CAMK4,PTK2B,MAPK1,MITF,TAB2,PIK3R4,MAPK11,PIK3R3,CBL,KL,PIK3CD,ELK1,MAP2K1,PPP3CA
Gë±12/13 Signaling	0.69	0.176	1.091	SRC,AKT2,PTK2B,MAPK1,F2R,MEF2A,MYL6B,KRAS,PIK3R4,PIK3R3,CDH2,RRAS2,CDH12,CDH9,KL,RHOA,MRAS,MEF2C,PIK3CD,ELK1,MAP2K1
RhoA Signaling	0.683	0.177	1.606	ARHGAP6,NGEF,NRP2,PTK2B,ARPC5,CDC42EP3,WASF1,MYL6B,SEPT11,PIP5K1A,PPP1R12A,ACTA2,ARPC2,RHOA,BAIAP2,CIT,CDC42EP1,ARHGEF11,DLC1,MSN
3-phosphoinositide Biosynthesis	0.675	0.171	NaN	PPP1R1A,ACP1,PIK3R4,PPFIA2,PTPN12,SACM1L,Ppp1cc,PPP1R12A,PTPRO,KL,PPP1R7,KIT,PPP1CA,DUSP12,ALPL,PPP3CA,WBP11,PPFIA1,PPP1R1B,PPP1R14A,PPP2R5A,PIK3R3,NUDT5,PIP5K1A,PI4K2A,PPP1R16B,MTMR7,PIK3CD
IL-17 Signaling	0.673	0.184	NaN	MAP2K6,AKT2,MAPK1,KRAS,JAK2,PIK3R4,MAPK11,PIK3R3,RRAS2,KL,MRAS,PIK3CD,ELK1,MAP2K1
p38 MAPK Signaling	0.67	0.178	1.5	MAP2K6,TIFA,DDIT3,TAB2,RPS6KA3,MEF2A,MAPK11,IL33,PLA2G4E,PLA2G6,IL18,TGFB1,MEF2C,RPS6KA2,IL1RAPL1,STAT1,ELK1,PLA2G12A
Chondroitin and Dermatan Biosynthesis	0.669	0.333	NaN	CHSY3,CHPF2
Zymosterol Biosynthesis	0.669	0.333	NaN	HSD17B7,TM7SF2
Mitochondrial Dysfunction	0.667	0.171	NaN	NCSTN,MT-CO2,MAOB,SOD2,MT-CYB,ATP5J2,CPT1C,NDUFAB1,AIFM1,MT-CO1,SDHA,COX7A2L,MT-ND4,LRRK2,BACE1,SDHC,APP,GSR,MT-ND5,PRDX3,CAT,NDUFB7,COX7A2,NDUFA12,SDHD,SNCA,PSEN1
Stearate Biosynthesis I (Animals)	0.665	0.214	NaN	ACSBG1,DHCR24,PPT1,FASN,SLC27A1,ACOT7
Chondroitin Sulfate Biosynthesis (Late Stages)	0.658	0.206	NaN	HS6ST1,UST,CHSY3,HS3ST2,CHST12,HS3ST4,CHST15
OX40 Signaling Pathway	0.656	0.2	NaN	B2M,HLA-A,HLA-DMA,CD4,HLA-DQA1,FCER1G,HLA-DRB5,HLA-E
PKCëü Signaling in T Lymphocytes	0.628	0.174	1.606	MAPK1,HLA-A,CD4,HLA-DQA1,KRAS,PIK3R4,RAC3,PIK3R3,CAMK2A,CAMK2D,RRAS2,KL,HLA-DMA,PLCG2,MRAS,FCER1G,PIK3CD,PPP3CA,HLA-DRB5
Triacylglycerol Degradation	0.624	0.217	NaN	LPL,ABHD2,DAGLA,MGLL,PNPLA3
Amyloid Processing	0.619	0.191	-1	AKT2,PRKAR2B,MAPK1,NCSTN,BACE1,MAPK11,CAPN10,APP,PSEN1
IL-12 Signaling and Production in Macrophages	0.613	0.172	NaN	AKT2,MAPK1,MYD88,MAF,PIK3R4,MAPK11,IRF1,PIK3R3,IL18,PRKCI,TGFB1,KL,PRKCD,PIK3CD,IRF8,STAT1,MAP2K1,PRKCA,RBP4,PRKCB
Clathrin-mediated Endocytosis Signaling	0.607	0.167	NaN	AP2A1,SH3BP4,F2R,ARPC5,SH3GL2,PIK3R4,FGF13,KL,AMPH,AAK1,ITGB4,ITGB5,PPP3CA,SRC,PDGFB,FGF1,HSPA8,MET,PIK3R3,ITGB2,CBL,LDLR,ACTA2,TF,ARPC2,TFRC,PIK3CD,MYO1E,RBP4
Prostate Cancer Signaling	0.605	0.176	NaN	AKT2,MAPK1,SRD5A1,PDPK1,KRAS,PIK3R4,PIK3R3,CCNE1,RRAS2,FOXO1,KL,CDKN1A,MRAS,LEF1,PIK3CD,MAP2K1
eNOS Signaling	0.604	0.169	1.279	AKT2,GNAS,CAMK4,CHRNA4,GUCY1A3,PDPK1,ITPR1,PIK3R4,HSPA5,HSPA2,PIK3R3,Cngb1,HSPA8,PRKCI,PRKAR2B,KL,ADCY5,PLCG2,PRKCD,PIK3CD,ADCY7,GUCY1B3,PRKCA,PRKCB
ErbB2-ErbB3 Signaling	0.602	0.182	NaN	PIK3R3,RRAS2,FOXO1,MAPK1,KL,MRAS,PDPK1,KRAS,PIK3CD,PIK3R4,ELK1,MAP2K1
Systemic Lupus Erythematosus Signaling	0.601	0.168	NaN	CAMK4,MAPK1,HLA-A,TXNL4A,KRAS,PIK3R4,FCGR1A,KL,MRAS,SNRPD1,LSM3,LSM4,AKT2,IL6R,IL33,PIK3R3,IL18,RRAS2,CBL,PLCG2,CREM,SNRNP70,FCER1G,LYN,PIK3CD,HLA-E
iCOS-iCOSL Signaling in T Helper Cells	0.597	0.173	2.324	AKT2,CAMK4,HLA-A,CD4,HLA-DQA1,PDPK1,ITPR1,PIK3R4,PIK3R3,CAMK2A,CAMK2D,KL,HLA-DMA,FCER1G,PIK3CD,PLEKHA2,PPP3CA,HLA-DRB5
Role of JAK family kinases in IL-6-type Cytokine Signaling	0.574	0.208	NaN	MAPK1,IL6R,JAK2,STAT1,MAPK11
Autoimmune Thyroid Disease Signaling	0.573	0.2	NaN	HLA-A,HLA-DMA,HLA-DQA1,FCER1G,HLA-DRB5,HLA-E
L-carnitine Biosynthesis	0.568	0.5	NaN	ALDH9A1
Spermine Biosynthesis	0.568	0.5	NaN	AMD1
L-DOPA Degradation	0.568	0.5	NaN	COMT
Flavin Biosynthesis IV (Mammalian)	0.568	0.5	NaN	RFK
Palmitate Biosynthesis I (Animals)	0.568	0.5	NaN	FASN
Ascorbate Recycling (Cytosolic)	0.568	0.5	NaN	GSTO1
Spermidine Biosynthesis I	0.568	0.5	NaN	AMD1
Fatty Acid Biosynthesis Initiation II	0.568	0.5	NaN	FASN
Glycine Degradation (Creatine Biosynthesis)	0.568	0.5	NaN	GATM
Putrescine Biosynthesis III	0.568	0.5	NaN	ODC1
Formaldehyde Oxidation II (Glutathione-dependent)	0.568	0.5	NaN	ESD
Tyrosine Biosynthesis IV	0.568	0.5	NaN	PCBD1
L-serine Degradation	0.568	0.5	NaN	SRR
Fatty Acid ë_-oxidation III (Unsaturated, Odd Number)	0.568	0.5	NaN	ECI1
Superpathway of Serine and Glycine Biosynthesis I	0.565	0.286	NaN	PSPH,DUSP26
Regulation of Actin-based Motility by Rho	0.563	0.175	0.535	ARPC5,WASF1,MYL6B,RAC3,PIP5K1A,RHOV,ITGA3,PPP1R12A,ACTA2,RHOT1,ARPC2,RHOA,BAIAP2,FNBP1
ILK Signaling	0.555	0.164	1.961	MAP2K6,FLNB,FN1,MAPK1,PDPK1,MYL6B,PIK3R4,PARVB,PPP1R12A,RHOT1,KL,ITGB4,ITGB5,ACTN1,DSP,AKT2,ACTN2,VIM,PPP2R5A,PIK3R3,PPP2CB,ITGB2,RHOV,ACTA2,RHOA,ARHGEF6,LEF1,PIK3CD,FNBP1
IL-1 Signaling	0.548	0.172	1.265	MAP2K6,GNG4,GNAS,MAPK1,MYD88,GNG2,TAB2,GNB5,MAPK11,GNG7,PRKAR2B,ADCY5,MRAS,ADCY7,GNAL
Heparan Sulfate Biosynthesis (Late Stages)	0.537	0.189	NaN	HS6ST1,UST,HS3ST2,CHST12,EXTL2,HS3ST4,CHST15
Triacylglycerol Biosynthesis	0.537	0.189	NaN	PLPPR3,AGPAT5,LPIN1,CRLS1,LPCAT4,DGAT2,PLPPR4
Ubiquinol-10 Biosynthesis (Eukaryotic)	0.533	0.231	NaN	CYP26B1,CYP7B1,BCKDHB
Dermatan Sulfate Biosynthesis (Late Stages)	0.531	0.194	NaN	HS6ST1,UST,HS3ST2,CHST12,HS3ST4,CHST15
Androgen Signaling	0.531	0.168	0.577	GNG4,CALR,SRC,GNAS,CAMK4,MAPK1,SMAD3,GNG2,TBP,GNB5,GNG7,PRKAR2B,PRKCI,PRKCD,MRAS,GNAL,PRKCA,PRKCB
Fatty Acid ë_-oxidation I	0.527	0.2	NaN	ACSBG1,ACAA1,SLC27A1,IVD,ECI1
B Cell Development	0.526	0.211	NaN	HLA-A,HLA-DMA,HLA-DQA1,HLA-DRB5
GADD45 Signaling	0.526	0.211	NaN	PCNA,CCNE1,CCND2,CDKN1A
Putrescine Degradation III	0.526	0.211	NaN	ALDH1B1,MAOB,ALDH1A2,ALDH9A1
TGF-ë_ Signaling	0.514	0.171	1.732	MAP2K6,MAPK1,SMAD3,SKI,KRAS,PITX2,MAPK11,ZNF423,RRAS2,TGFB1,MRAS,SMAD4,BMP7,MAP2K1
iNOS Signaling	0.51	0.182	NaN	CAMK4,MAPK1,MYD88,HMGA1,JAK2,STAT1,MAPK11,IRF1
Communication between Innate and Adaptive Immune Cells	0.5	0.175	NaN	IL33,B2M,IL18,HLA-A,CD4,FCER1G,CD83,TLR3,HLA-DRB5,HLA-E
Pancreatic Adenocarcinoma Signaling	0.5	0.165	1.069	NAPEPLD,AKT2,MAPK1,SMAD3,KRAS,JAK2,PIK3R4,PIK3R3,HMOX1,CCNE1,KL,TGFB1,CDKN1A,SMAD4,PIK3CD,STAT1,ELK1,MAP2K1,RALGDS
Complement System	0.485	0.192	0	C4A/C4B,ITGB2,SERPING1,C3,CFH
Leukocyte Extravasation Signaling	0.485	0.16	1.8	CLDN11,MAPK1,PTK2B,JAM2,PIK3R4,MAPK11,ITGA3,KL,DLC1,ACTN1,PRKCA,CLDN10,SRC,ARHGAP6,VCAM1,ACTN2,ITGA6,RAPGEF3,PIK3R3,ITGB2,NCF1,PRKCI,EDIL3,ACTA2,PRKCD,PLCG2,RHOA,PIK3CD,PRKCB,MSN
Superoxide Radicals Degradation	0.481	0.25	NaN	SOD2,CAT
Pregnenolone Biosynthesis	0.481	0.25	NaN	CYP26B1,CYP7B1
HIF1ë± Signaling	0.48	0.165	NaN	NOS1,AKT2,MAPK1,KRAS,PIK3R4,MAPK11,SLC2A4,TCEB1,SLC2A3,ARNT,PIK3R3,RRAS2,KL,MRAS,EGLN3,PIK3CD,VHL
1D-myo-inositol Hexakisphosphate Biosynthesis II (Mammalian)	0.478	0.2	NaN	SYNJ2,ITPKB,ITPKA,INPP5A
D-myo-inositol (1,3,4)-trisphosphate Biosynthesis	0.478	0.2	NaN	SYNJ2,ITPKB,ITPKA,INPP5A
nNOS Signaling in Skeletal Muscle Cells	0.474	0.214	NaN	NOS1,CAMK4,RYR1
Mitochondrial L-carnitine Shuttle Pathway	0.474	0.214	NaN	ACSBG1,SLC27A1,CPT1C
CD28 Signaling in T Helper Cells	0.471	0.164	2.496	AKT2,CAMK4,HLA-A,CD4,ARPC5,HLA-DQA1,PDPK1,ITPR1,PIK3R4,PIK3R3,HLA-DMA,KL,ARPC2,FCER1G,PIK3CD,MAP2K1,HLA-DRB5,PPP3CA
Estrogen-Dependent Breast Cancer Signaling	0.47	0.169	NaN	PIK3R3,SRC,AKT2,RRAS2,MAPK1,KL,MRAS,HSD17B7,KRAS,PIK3CD,PIK3R4,ELK1
Regulation of IL-2 Expression in Activated and Anergic T Lymphocytes	0.47	0.169	NaN	CAMK4,RRAS2,MAPK1,TGFB1,PLCG2,SMAD3,MRAS,SMAD4,KRAS,ELK1,MAP2K1,PPP3CA
FGF Signaling	0.448	0.165	1.604	MAP2K6,AKT2,MAPK1,ITPR1,PIK3R4,MAPK11,FGF13,FGF1,PIK3R3,MET,KL,PIK3CD,MAP2K1,PRKCA
MIF-mediated Glucocorticoid Regulation	0.446	0.185	1.342	PLA2G4E,PLA2G6,MAPK1,CD74,PLA2G12A
Mechanisms of Viral Exit from Host Cells	0.437	0.175	NaN	PRKCI,ACTA2,PRKCD,SH3GL2,CHMP3,PRKCA,PRKCB
Role of JAK1 and JAK3 in ë_c Cytokine Signaling	0.435	0.167	NaN	PIK3R3,RRAS2,MAPK1,PTK2B,KL,MRAS,KRAS,PIK3CD,JAK2,STAT1,PIK3R4
Retinol Biosynthesis	0.434	0.19	NaN	RDH14,LPL,PNPLA3,ESD
Ethanol Degradation IV	0.434	0.19	NaN	ALDH1B1,ALDH1A2,CAT,ALDH9A1
Trehalose Degradation II (Trehalase)	0.423	0.333	NaN	GCK
Urea Cycle	0.423	0.333	NaN	ASL
PRPP Biosynthesis I	0.423	0.333	NaN	PRPS1
Methylglyoxal Degradation I	0.423	0.333	NaN	GLO1
Branched-chain ë±-keto acid Dehydrogenase Complex	0.423	0.333	NaN	BCKDHB
Coenzyme A Biosynthesis	0.423	0.333	NaN	PPCDC
S-methyl-5-thio-ë±-D-ribose 1-phosphate Degradation	0.423	0.333	NaN	MRI1
Glutathione Biosynthesis	0.423	0.333	NaN	GSS
Tetrahydrobiopterin Biosynthesis I	0.423	0.333	NaN	PTS
Melatonin Degradation II	0.423	0.333	NaN	MAOB
Tetrahydrobiopterin Biosynthesis II	0.423	0.333	NaN	PTS
Phenylalanine Degradation I (Aerobic)	0.423	0.333	NaN	PCBD1
N-acetylglucosamine Degradation I	0.423	0.333	NaN	AMDHD2
Cardiomyocyte Differentiation via BMP Receptors	0.422	0.2	NaN	SMAD4,MEF2C,BMP7
Assembly of RNA Polymerase III Complex	0.413	0.222	NaN	TBP,GTF3A
Prostanoid Biosynthesis	0.413	0.222	NaN	PTGS1,PTGDS
Acyl-CoA Hydrolysis	0.413	0.222	NaN	PPT1,ACOT7
Histidine Degradation VI	0.413	0.222	NaN	CYP26B1,CYP7B1
Folate Transformations I	0.413	0.222	NaN	MTHFR,MTR
Ethanol Degradation II	0.41	0.179	NaN	ALDH1B1,RDH14,ALDH1A2,ADHFE1,ALDH9A1
GDNF Family Ligand-Receptor Interactions	0.404	0.162	0.905	PIK3R3,RRAS2,MAPK1,KL,PLCG2,MRAS,KRAS,GFRA2,PIK3CD,ITPR1,PIK3R4,MAP2K1
Altered T Cell and B Cell Signaling in Rheumatoid Arthritis	0.399	0.164	NaN	IL33,IL18,SPP1,HLA-A,TGFB1,HLA-DMA,HLA-DQA1,FCER1G,TLR3,HLA-DRB5
AMPK Signaling	0.397	0.155	1.8	MAPK1,PDPK1,PIK3R4,MAPK11,KL,FASN,MRAS,CPT1C,ADRA1B,SRC,AKT2,CHRNA4,GNAS,ACACB,FOXG1,SLC2A4,PPP2R5A,PIK3R3,PPP2CB,PRKAR2B,FOXO6,FOXO1,CDKN1A,ADRA2C,PIK3CD,SMARCC1,HMGCR,CAMKK2
IL-22 Signaling	0.394	0.182	1	AKT2,MAPK1,STAT1,MAPK11
Cytotoxic T Lymphocyte-mediated Apoptosis of Target Cells	0.394	0.182	NaN	B2M,HLA-A,FCER1G,BID
Cell Cycle Regulation by BTG Family Proteins	0.393	0.171	NaN	PPP2CB,CCNE1,BTG2,BTG1,NOCT,PPP2R5A
Aryl Hydrocarbon Receptor Signaling	0.389	0.156	2.236	ALDH1B1,SRC,NFIC,NFIX,MAPK1,POLA1,GSTO1,ALDH9A1,ARNT,NR2F1,TGM2,RXRG,CCNE1,CCND2,TGFB1,RARB,CDKN1A,ALDH1A2,NFIB,NCOR2
PAK Signaling	0.383	0.158	0.535	ARHGAP10,PTK2B,MAPK1,MYL6B,KRAS,PIK3R4,PDGFB,PIK3R3,ITGA3,RRAS2,KL,ARHGEF6,MRAS,PIK3CD,MAP2K1
CTLA4 Signaling in Cytotoxic T Lymphocytes	0.377	0.159	NaN	AP1S1,B2M,PIK3R3,PPP2CB,AKT2,AP2A1,KL,HLA-A,FCER1G,PIK3CD,JAK2,PIK3R4,PPP2R5A
Histamine Degradation	0.377	0.188	NaN	ALDH1B1,ALDH1A2,ALDH9A1
Parkinson's Signaling	0.377	0.188	NaN	MAPK1,MAPK11,SNCA
CDP-diacylglycerol Biosynthesis I	0.358	0.174	NaN	AGPAT5,CRLS1,LPCAT4,CDS2
Extrinsic Prothrombin Activation Pathway	0.356	0.2	NaN	PROS1,THBD
Fatty Acid Activation	0.356	0.2	NaN	ACSBG1,SLC27A1
Nur77 Signaling in T Lymphocytes	0.355	0.163	NaN	CAMK4,HLA-A,HLA-DMA,HLA-DQA1,FCER1G,HLA-DRB5,PPP3CA
Ceramide Signaling	0.353	0.156	0.277	AKT2,KRAS,PIK3R4,PPP2R5A,PIK3R3,PPP2CB,RRAS2,KL,NGFR,MRAS,S1PR1,PIK3CD,MAP2K1,SMPD3
Ephrin A Signaling	0.341	0.158	NaN	PIK3R3,NGEF,EPHA8,KL,NGFR,RHOA,ADAM10,PIK3CD,PIK3R4
PPAR Signaling	0.341	0.155	0	IL33,NR2F1,IL18,RRAS2,MAPK1,PPARD,NGFR,MRAS,KRAS,NCOR2,IL1RAPL1,MAP2K1,PDGFB
Purine Nucleotides Degradation II (Aerobic)	0.336	0.176	NaN	GDA,ADAL,NT5E
Oxidative Ethanol Degradation III	0.336	0.176	NaN	ALDH1B1,ALDH1A2,ALDH9A1
Heme Degradation	0.33	0.25	NaN	HMOX1
Tetrapyrrole Biosynthesis II	0.33	0.25	NaN	ALAD
Methylmalonyl Pathway	0.33	0.25	NaN	MUT
Glycine Cleavage Complex	0.33	0.25	NaN	GLDC
Myo-inositol Biosynthesis	0.33	0.25	NaN	ISYNA1
Trans, trans-farnesyl Diphosphate Biosynthesis	0.33	0.25	NaN	IDI1
N-acetylglucosamine Degradation II	0.33	0.25	NaN	AMDHD2
Telomerase Signaling	0.33	0.152	1.604	AKT2,MAPK1,PDPK1,KRAS,PIK3R4,PPP2R5A,PIK3R3,PPP2CB,RRAS2,KL,ETS2,CDKN1A,MRAS,PIK3CD,MAP2K1,TERF1
T Cell Receptor Signaling	0.321	0.152	NaN	PIK3R3,CBL,RRAS2,CAMK4,MAPK1,KL,CD4,MRAS,PIK3CD,KRAS,ELK1,PIK3R4,MAP2K1,PPP3CA
Superpathway of Citrulline Metabolism	0.308	0.182	NaN	NOS1,ASL
ë_-glutamyl Cycle	0.308	0.182	NaN	GSS,GGT7
Dolichyl-diphosphooligosaccharide Biosynthesis	0.308	0.182	NaN	DPM1,ALG8
mTOR Signaling	0.303	0.148	1.225	NAPEPLD,MAPK1,RPS18,RPS6KA3,PDPK1,FKBP1A,KRAS,PIK3R4,PRR5L,HMOX1,RHOT1,KL,MRAS,RPS2,RPS6KA2,PRKCA,AKT2,PPP2R5A,PIK3R3,PPP2CB,RHOV,PRKCI,RRAS2,PRKCD,RHOA,PIK3CD,FNBP1,PRKCB
Inflammasome pathway	0.3	0.167	NaN	IL18,MYD88,PANX1
Toll-like Receptor Signaling	0.299	0.152	1.667	IL33,MAP2K6,IL18,MAPK1,MYD88,TAB2,EIF2AK2,TLR3,ELK1,MAPK11
NF-ë¼B Signaling	0.298	0.148	2.449	MAP2K6,AKT2,MYD88,TGFBR3,TAB2,KRAS,PIK3R4,DDR1,PIK3R3,IL33,IL18,RRAS2,CARD10,KL,NGFR,PLCG2,PELI1,NTRK1,MRAS,FCER1G,PIK3CD,EIF2AK2,TLR3,PRKCB
Phosphatidylglycerol Biosynthesis II (Non-plastidic)	0.296	0.16	NaN	AGPAT5,CRLS1,LPCAT4,CDS2
Superpathway of D-myo-inositol (1,4,5)-trisphosphate Metabolism	0.296	0.16	NaN	SYNJ2,ITPKB,ITPKA,INPP5A
MSP-RON Signaling Pathway	0.285	0.151	NaN	PIK3R3,ITGB2,ACTA2,KL,PIK3CD,JAK2,RPS6KA2,PIK3R4
Maturity Onset Diabetes of Young (MODY) Signaling	0.268	0.158	NaN	CACNA1E,GCK,CACNA1C
Polyamine Regulation in Colon Cancer	0.268	0.158	NaN	TCF4,KRAS,ODC1
Role of JAK1, JAK2 and TYK2 in Interferon Signaling	0.268	0.158	NaN	JAK2,STAT1,IFNAR1
Fatty Acid ë±-oxidation	0.268	0.158	NaN	ALDH1B1,ALDH1A2,ALDH9A1
Choline Biosynthesis III	0.267	0.167	NaN	HMOX1,NAPEPLD
Guanosine Nucleotides Degradation III	0.267	0.167	NaN	GDA,NT5E
BER pathway	0.267	0.167	NaN	PCNA,POLB
ERK5 Signaling	0.266	0.148	0.333	SRC,RRAS2,NTRK1,MRAS,MEF2A,RPS6KA3,KRAS,MEF2C,RPS6KA2
Arginine Biosynthesis IV	0.263	0.2	NaN	ASL
Pentose Phosphate Pathway (Non-oxidative Branch)	0.263	0.2	NaN	TKT
Acetyl-CoA Biosynthesis I (Pyruvate Dehydrogenase Complex)	0.263	0.2	NaN	DLAT
Adenine and Adenosine Salvage III	0.263	0.2	NaN	ADAL
Purine Ribonucleosides Degradation to Ribose-1-phosphate	0.263	0.2	NaN	ADAL
2-oxobutanoate Degradation I	0.263	0.2	NaN	MUT
Glycogen Biosynthesis II (from UDP-D-Glucose)	0.263	0.2	NaN	UGP2
Glycine Betaine Degradation	0.263	0.2	NaN	SRR
Pyrimidine Ribonucleotides Interconversion	0.244	0.148	NaN	NUDT5,ENTPD1,CMPK1,NME7
Thyroid Hormone Metabolism II (via Conjugation and/or Degradation)	0.24	0.15	NaN	LARGE1,Sult1a1,B3GAT3
TCA Cycle II (Eukaryotic)	0.24	0.15	NaN	SDHA,SDHD,SDHC
Glycolysis I	0.24	0.15	NaN	ENO1,PKM,ALDOC
Gluconeogenesis I	0.24	0.15	NaN	ENO1,ME3,ALDOC
The Visual Cycle	0.232	0.154	NaN	RDH14,RLBP1
Role of Lipids/Lipid Rafts in the Pathogenesis of Influenza	0.213	0.167	NaN	IFNAR1
GDP-glucose Biosynthesis	0.213	0.167	NaN	GCK
Sphingomyelin Metabolism	0.213	0.167	NaN	SMPD3
GDP-mannose Biosynthesis	0.213	0.167	NaN	PMM1

## Sheet: All T3 genes pathway results
Â© 2000-2017 QIAGEN. All rights reserved.
Ingenuity Canonical Pathways	-log(p-value)	Ratio	z-score	Molecules
cAMP-mediated signaling	6.23	0.0583	2.309	GABBR2,AKAP5,CAMK2A,CAMK4,NPR3,HTR4,CAMK1D,CNR1,RGS10,RGS7,PDE8B,DRD2,PDE1A
G-Protein Coupled Receptor Signaling	5.27	0.0478	NaN	GRM5,GABBR2,CAMK2A,CAMK4,NPR3,HTR4,CNR1,RGS10,RGS7,PDE8B,DRD2,PDE1A,ADRA1B
Axonal Guidance Signaling	4.72	0.0356	NaN	MME,SLIT3,LRRC4C,RND1,SEMA5A,UNC5B,SEMA6A,ADAMTS2,MET,EPHB6,EFNB2,SEMA3A,FZD6,ROBO2,BMP1,SEMA7A
Cellular Effects of Sildenafil (Viagra)	4.2	0.0615	NaN	CACNG2,CACNA1E,CAMK4,GUCY1A3,ACTA2,CACNG5,PDE1A,GUCY1B3
Calcium Signaling	4	0.0506	0.447	AKAP5,CAMK4,CHRNA4,CAMK2A,CAMK1D,ACTA2,TRPC3,Tpm2,ATP2B4
Heparan Sulfate Biosynthesis (Late Stages)	3.02	0.0685	NaN	HS6ST1,UST,EXTL2,HS3ST4,CHST15
Dermatan Sulfate Biosynthesis (Late Stages)	2.86	0.0851	NaN	HS6ST1,UST,HS3ST4,CHST15
Heparan Sulfate Biosynthesis	2.82	0.0617	NaN	HS6ST1,UST,EXTL2,HS3ST4,CHST15
GÎ±i Signaling	2.81	0.05	0.816	GABBR2,NPR3,CNR1,RGS7,RGS10,DRD2
Chondroitin Sulfate Biosynthesis (Late Stages)	2.76	0.08	NaN	HS6ST1,UST,HS3ST4,CHST15
Semaphorin Signaling in Neurons	2.66	0.0755	NaN	MET,SEMA3A,RND1,SEMA7A
Glutamate Receptor Signaling	2.55	0.0702	NaN	GRM5,CAMK4,GRIK4,SLC17A6
Xenobiotic Metabolism Signaling	2.51	0.0314	NaN	HS6ST1,CAMK4,CAMK2A,UST,CAMK1D,CAT,MAF,HS3ST4,CHST15
Chondroitin Sulfate Biosynthesis	2.49	0.0678	NaN	HS6ST1,UST,HS3ST4,CHST15
Dermatan Sulfate Biosynthesis	2.44	0.0656	NaN	HS6ST1,UST,HS3ST4,CHST15
Nitric Oxide Signaling in the Cardiovascular System	2.2	0.0442	2.236	CACNA1E,CAMK4,GUCY1A3,PDE1A,GUCY1B3
Dopamine-DARPP32 Feedback in cAMP Signaling	2.17	0.037	1.342	CACNA1E,CAMK4,KCNJ2,GUCY1A3,DRD2,GUCY1B3
Guanosine Nucleotides Degradation III	2.12	0.154	NaN	GDA,NT5E
LPS/IL-1 Mediated Inhibition of RXR Function	2.08	0.0315	NaN	IL33,HS6ST1,ACSBG1,UST,CAT,HS3ST4,CHST15
Purine Nucleotides Degradation II (Aerobic)	1.75	0.1	NaN	GDA,NT5E
Corticotropin Releasing Hormone Signaling	1.55	0.036	2	CAMK4,GUCY1A3,CNR1,GUCY1B3
Gap Junction Signaling	1.52	0.0298	NaN	NOV,GUCY1A3,ACTA2,DRD2,GUCY1B3
Neuropathic Pain Signaling In Dorsal Horn Neurons	1.51	0.0351	2	GRM5,CAMK4,CAMK2A,CAMK1D
Wnt/Î²-catenin Signaling	1.51	0.0296	-2	CDH12,FRZB,RARB,FZD6,SFRP1
Role of Osteoblasts, Osteoclasts and Chondrocytes in Rheumatoid Arthritis	1.47	0.0259	NaN	IL33,CAMK4,FRZB,FZD6,SFRP1,BMP1
Chemokine Signaling	1.43	0.0423	NaN	CAMK4,CAMK2A,CAMK1D
RhoA Signaling	1.42	0.0328	0	ARHGAP6,ACTA2,CDC42EP1,DLC1
GPCR-Mediated Integration of Enteroendocrine Signaling Exemplified by an L Cell	1.42	0.0417	NaN	NPY2R,SST,ADCYAP1
Sperm Motility	1.39	0.032	2	CAMK4,GUCY1A3,PDE1A,GUCY1B3
Antiproliferative Role of Somatostatin Receptor 2	1.37	0.04	NaN	GUCY1A3,SST,GUCY1B3
BMP signaling pathway	1.36	0.0395	NaN	ZNF423,CAMK4,BMP1
Circadian Rhythm Signaling	1.34	0.0606	NaN	NR1D1,ADCYAP1
Inhibition of Angiogenesis by TSP1	1.32	0.0588	NaN	GUCY1A3,GUCY1B3
Protein Citrullination	1.3	0.2	NaN	PADI2
Cardiac Î²-adrenergic Signaling	1.27	0.0292	NaN	AKAP5,CACNA1E,PDE8B,PDE1A
tRNA Splicing	1.21	0.0513	NaN	PDE8B,PDE1A
Neuroprotective Role of THOP1 in Alzheimer's Disease	1.19	0.05	NaN	MME,SST
Relaxin Signaling	1.14	0.0263	NaN	GUCY1A3,PDE8B,PDE1A,GUCY1B3
eNOS Signaling	1.11	0.0258	1	CAMK4,CHRNA4,GUCY1A3,GUCY1B3
Superoxide Radicals Degradation	1.1	0.125	NaN	CAT
GÎ±q Signaling	1.07	0.025	1	GRM5,CAMK4,RGS7,ADRA1B
nNOS Signaling in Neurons	1.07	0.0426	NaN	CAMK4,CAMK2A
Triacylglycerol Degradation	1.03	0.04	NaN	LPL,MGLL
Calcium Transport I	1.01	0.1	NaN	ATP2B4
Pregnenolone Biosynthesis	1.01	0.1	NaN	CYP26B1
Role of Macrophages, Fibroblasts and Endothelial Cells in Rheumatoid Arthritis	0.993	0.0194	NaN	IL33,CAMK4,CAMK2A,FRZB,FZD6,SFRP1
Phototransduction Pathway	0.984	0.0377	NaN	GUCY1A3,GUCY1B3
RhoGDI Signaling	0.981	0.0231	0	ARHGAP6,CDH12,ACTA2,DLC1
Glioma Signaling	0.977	0.0273	NaN	CAMK4,CAMK2A,CAMK1D
Amyotrophic Lateral Sclerosis Signaling	0.969	0.027	NaN	CACNA1E,GRIK4,CAT
Protein Kinase A Signaling	0.949	0.0179	1.633	AKAP5,CAMK4,PYGM,CAMK2A,PTPRO,PDE8B,PDE1A
Hematopoiesis from Multipotent Stem Cells	0.932	0.0833	NaN	KITLG
Glycogen Degradation II	0.932	0.0833	NaN	PYGM
Wnt/Ca+ pathway	0.931	0.0351	NaN	CAMK2A,FZD6
CREB Signaling in Neurons	0.909	0.0217	1	GRM5,CAMK4,CAMK2A,GRIK4
Fatty Acid Activation	0.899	0.0769	NaN	ACSBG1
Histidine Degradation VI	0.899	0.0769	NaN	CYP26B1
Synaptic Long Term Potentiation	0.894	0.025	NaN	GRM5,CAMK4,CAMK2A
Leukotriene Biosynthesis	0.869	0.0714	NaN	GGT7
Glycogen Degradation III	0.869	0.0714	NaN	PYGM
Urate Biosynthesis/Inosine 5'-phosphate Degradation	0.869	0.0714	NaN	NT5E
Role of NFAT in Cardiac Hypertrophy	0.861	0.0208	1	AKAP5,CAMK4,CAMK2A,CAMK1D
PCP pathway	0.861	0.0317	NaN	VANGL1,FZD6
nNOS Signaling in Skeletal Muscle Cells	0.841	0.0667	NaN	CAMK4
GABA Receptor Signaling	0.818	0.0299	NaN	GABBR2,GABRA2
Î³-glutamyl Cycle	0.815	0.0625	NaN	GGT7
Remodeling of Epithelial Adherens Junctions	0.808	0.0294	NaN	MET,ACTA2
Adipogenesis pathway	0.793	0.0224	NaN	ZNF423,LPL,FZD6
Ubiquinol-10 Biosynthesis (Eukaryotic)	0.791	0.0588	NaN	CYP26B1
Î³-linolenate Biosynthesis II (Animals)	0.791	0.0588	NaN	ACSBG1
Mitochondrial L-carnitine Shuttle Pathway	0.791	0.0588	NaN	ACSBG1
Adenosine Nucleotides Degradation II	0.791	0.0588	NaN	NT5E
Caveolar-mediated Endocytosis Signaling	0.778	0.0282	NaN	ACTA2,ITGA7
Melatonin Signaling	0.778	0.0282	NaN	CAMK4,CAMK2A
Basal Cell Carcinoma Signaling	0.769	0.0278	NaN	FZD6,BMP1
D-myo-inositol (1,4,5)-trisphosphate Degradation	0.769	0.0556	NaN	INPP5A
Ephrin B Signaling	0.76	0.0274	NaN	EPHB6,EFNB2
1D-myo-inositol Hexakisphosphate Biosynthesis II (Mammalian)	0.727	0.05	NaN	INPP5A
D-myo-inositol (1,3,4)-trisphosphate Biosynthesis	0.727	0.05	NaN	INPP5A
Integrin Signaling	0.719	0.0183	NaN	ACTA2,BCAR3,TSPAN4,ITGA7
Synaptic Long Term Depression	0.717	0.0205	NaN	GRM5,GUCY1A3,GUCY1B3
Maturity Onset Diabetes of Young (MODY) Signaling	0.708	0.0476	NaN	CACNA1E
Î±-Adrenergic Signaling	0.645	0.023	NaN	CAMK4,PYGM
Superpathway of D-myo-inositol (1,4,5)-trisphosphate Metabolism	0.641	0.04	NaN	INPP5A
Glycolysis I	0.641	0.04	NaN	ENO1
Gluconeogenesis I	0.641	0.04	NaN	ENO1
Ethanol Degradation IV	0.641	0.04	NaN	CAT
Crosstalk between Dendritic Cells and Natural Killer Cells	0.631	0.0225	NaN	CAMK2A,ACTA2
NAD Salvage Pathway II	0.626	0.0385	NaN	NT5E
Reelin Signaling in Neurons	0.61	0.0217	NaN	CNR1,RELN
Factors Promoting Cardiogenesis in Vertebrates	0.61	0.0217	NaN	FZD6,BMP1
Signaling by Rho Family GTPases	0.599	0.0162	0	CDH12,ACTA2,CDC42EP1,GFAP
TR/RXR Activation	0.571	0.0204	NaN	ENO1,CAMK4
Sertoli Cell-Sertoli Cell Junction Signaling	0.555	0.0169	NaN	GUCY1A3,ACTA2,GUCY1B3
Cholecystokinin/Gastrin-mediated Signaling	0.553	0.0198	NaN	IL33,SST
Fatty Acid Î²-oxidation I	0.549	0.0312	NaN	ACSBG1
Oncostatin M Signaling	0.527	0.0294	NaN	EPAS1
B Cell Receptor Signaling	0.525	0.0162	NaN	CAMK4,CAMK2A,BCL6
Regulation of the Epithelial-Mesenchymal Transition Pathway	0.509	0.0159	NaN	MET,CDH12,FZD6
GÎ±s Signaling	0.508	0.0183	NaN	HTR4,CNR1
NRF2-mediated Oxidative Stress Response	0.493	0.0155	NaN	ACTA2,CAT,MAF
Paxillin Signaling	0.487	0.0177	NaN	ACTA2,ITGA7
Netrin Signaling	0.478	0.0256	NaN	UNC5B
Thyroid Hormone Metabolism II (via Conjugation and/or Degradation)	0.469	0.025	NaN	LARGE1
Retinol Biosynthesis	0.469	0.025	NaN	LPL
Mechanisms of Viral Exit from Host Cells	0.46	0.0244	NaN	ACTA2
Stearate Biosynthesis I (Animals)	0.46	0.0244	NaN	ACSBG1
Thrombin Signaling	0.457	0.0148	NaN	CAMK4,CAMK2A,CAMK1D
Breast Cancer Regulation by Stathmin1	0.457	0.0148	NaN	CAMK4,CAMK2A,CAMK1D
LXR/RXR Activation	0.449	0.0165	NaN	IL33,LPL
iCOS-iCOSL Signaling in T Helper Cells	0.445	0.0164	NaN	CAMK4,CAMK2A
Role of NANOG in Mammalian Embryonic Stem Cell Pluripotency	0.445	0.0164	NaN	FZD6,BMP1
Role of Hypercytokinemia/hyperchemokinemia in the Pathogenesis of Influenza	0.444	0.0233	NaN	IL33
Serotonin Receptor Signaling	0.444	0.0233	NaN	HTR4
Gustation Pathway	0.436	0.0161	NaN	PDE8B,PDE1A
iNOS Signaling	0.436	0.0227	NaN	CAMK4
Leukocyte Extravasation Signaling	0.433	0.0143	NaN	ARHGAP6,ACTA2,DLC1
FXR/RXR Activation	0.427	0.0159	NaN	IL33,LPL
Atherosclerosis Signaling	0.423	0.0157	NaN	IL33,LPL
Triacylglycerol Biosynthesis	0.42	0.0217	NaN	DGAT2
PI3K Signaling in B Lymphocytes	0.419	0.0156	NaN	CAMK4,CAMK2A
Hematopoiesis from Pluripotent Stem Cells	0.413	0.0213	NaN	KITLG
Graft-versus-Host Disease Signaling	0.406	0.0208	NaN	IL33
Aryl Hydrocarbon Receptor Signaling	0.372	0.0143	NaN	NFIC,RARB
Role of Cytokines in Mediating Communication between Immune Cells	0.367	0.0185	NaN	IL33
Nicotine Degradation III	0.367	0.0185	NaN	LARGE1
Human Embryonic Stem Cell Pluripotency	0.361	0.014	NaN	FZD6,BMP1
Cardiac Hypertrophy Signaling	0.359	0.0128	NaN	CACNA1E,CAMK4,ADRA1B
Epithelial Adherens Junction Signaling	0.351	0.0137	NaN	MET,ACTA2
Nur77 Signaling in T Lymphocytes	0.339	0.0169	NaN	CAMK4
MSP-RON Signaling Pathway	0.339	0.0169	NaN	ACTA2
Th2 Pathway	0.338	0.0133	NaN	IL33,MAF
Retinoic acid Mediated Apoptosis Signaling	0.329	0.0164	NaN	RARB
Melatonin Degradation I	0.323	0.0161	NaN	LARGE1
Nicotine Degradation II	0.319	0.0159	NaN	LARGE1
Hypoxia Signaling in the Cardiovascular System	0.309	0.0154	NaN	UBE2L6
Calcium-induced T Lymphocyte Apoptosis	0.304	0.0152	NaN	CAMK4
Superpathway of Melatonin Degradation	0.3	0.0149	NaN	LARGE1
IL-10 Signaling	0.295	0.0147	NaN	IL33
CCR5 Signaling in Macrophages	0.291	0.0145	NaN	CAMK4
Agrin Interactions at Neuromuscular Junction	0.291	0.0145	NaN	ACTA2
T Helper Cell Differentiation	0.274	0.0137	NaN	BCL6
GM-CSF Signaling	0.274	0.0137	NaN	CAMK2A
Serotonin Degradation	0.27	0.0135	NaN	LARGE1
Toll-like Receptor Signaling	0.27	0.0135	NaN	IL33
Ephrin Receptor Signaling	0.269	0.0115	NaN	EPHB6,EFNB2
Role of Wnt/GSK-3Î² Signaling in the Pathogenesis of Influenza	0.263	0.0132	NaN	FZD6
Non-Small Cell Lung Cancer Signaling	0.259	0.013	NaN	RARB
Dopamine Receptor Signaling	0.259	0.013	NaN	DRD2
VDR/RXR Activation	0.255	0.0128	NaN	HR
Regulation of IL-2 Expression in Activated and Anergic T Lymphocytes	0.252	0.0127	NaN	CAMK4
Hepatic Fibrosis / Hepatic Stellate Cell Activation	0.248	0.0109	NaN	MET,ACTA2
Renal Cell Carcinoma Signaling	0.245	0.0123	NaN	MET
Macropinocytosis Signaling	0.245	0.0123	NaN	MET
Role of NFAT in Regulation of the Immune Response	0.243	0.0108	NaN	AKAP5,CAMK4
Th1 and Th2 Activation Pathway	0.243	0.0108	NaN	IL33,MAF
Endothelin-1 Signaling	0.239	0.0107	NaN	GUCY1A3,GUCY1B3
Small Cell Lung Cancer Signaling	0.235	0.0119	NaN	RARB
AMPK Signaling	0.234	0.0106	NaN	CHRNA4,ADRA1B
Agranulocyte Adhesion and Diapedesis	0.234	0.0106	NaN	IL33,ACTA2
Leptin Signaling in Obesity	0.232	0.0118	NaN	NPY
TGF-Î² Signaling	0.225	0.0115	NaN	ZNF423
Neuregulin Signaling	0.222	0.0114	NaN	DCN
Communication between Innate and Adaptive Immune Cells	0.219	0.0112	NaN	IL33
Altered T Cell and B Cell Signaling in Rheumatoid Arthritis	0.216	0.0111	NaN	IL33
FGF Signaling	0.216	0.0111	NaN	MET
Regulation of Actin-based Motility by Rho	0.213	0.011	NaN	ACTA2
Acute Myeloid Leukemia Signaling	0.213	0.011	NaN	KITLG
Death Receptor Signaling	0.211	0.0109	NaN	ACTA2
FcÎ³ Receptor-mediated Phagocytosis in Macrophages and Monocytes	0.208	0.0108	NaN	ACTA2
PPAR Signaling	0.208	0.0108	NaN	IL33
Melanocyte Development and Pigmentation Signaling	0.202	0.0105	NaN	KITLG

## Sheet: Direct T3 genes pathway results
Â© 2000-2017 QIAGEN. All rights reserved.
Ingenuity Canonical Pathways	-log(p-value)	Ratio	z-score	Molecules
Axonal Guidance Signaling	5.58	0.0244	NaN	MET,EPHB6,MME,SEMA3A,EFNB2,LRRC4C,RND1,ROBO2,ADAMTS2,SEMA7A,BMP1
cAMP-mediated signaling	5.37	0.0359	1.414	GABBR2,CAMK4,CAMK2A,CAMK1D,NPR3,CNR1,RGS10,PDE1A
G-Protein Coupled Receptor Signaling	4.75	0.0294	NaN	GRM5,GABBR2,CAMK4,CAMK2A,NPR3,CNR1,RGS10,PDE1A
Semaphorin Signaling in Neurons	4.15	0.0755	NaN	MET,SEMA3A,RND1,SEMA7A
Cellular Effects of Sildenafil (Viagra)	3.67	0.0385	NaN	CACNG2,CAMK4,GUCY1A3,PDE1A,GUCY1B3
Corticotropin Releasing Hormone Signaling	2.92	0.036	2	CAMK4,GUCY1A3,CNR1,GUCY1B3
Xenobiotic Metabolism Signaling	2.9	0.0209	NaN	HS6ST1,CAMK4,CAMK2A,UST,CAMK1D,MAF
Nitric Oxide Signaling in the Cardiovascular System	2.89	0.0354	2	CAMK4,GUCY1A3,PDE1A,GUCY1B3
Neuropathic Pain Signaling In Dorsal Horn Neurons	2.88	0.0351	2	GRM5,CAMK4,CAMK2A,CAMK1D
GÎ±i Signaling	2.8	0.0333	0	GABBR2,NPR3,CNR1,RGS10
Glutamate Receptor Signaling	2.76	0.0526	NaN	GRM5,CAMK4,GRIK4
Sperm Motility	2.73	0.032	2	CAMK4,GUCY1A3,PDE1A,GUCY1B3
Chemokine Signaling	2.49	0.0423	NaN	CAMK4,CAMK2A,CAMK1D
Heparan Sulfate Biosynthesis (Late Stages)	2.45	0.0411	NaN	HS6ST1,UST,EXTL2
Heparan Sulfate Biosynthesis	2.33	0.037	NaN	HS6ST1,UST,EXTL2
CREB Signaling in Neurons	2.13	0.0217	1	GRM5,CAMK4,CAMK2A,GRIK4
Inhibition of Angiogenesis by TSP1	2.05	0.0588	NaN	GUCY1A3,GUCY1B3
Glioma Signaling	1.96	0.0273	NaN	CAMK4,CAMK2A,CAMK1D
Synaptic Long Term Potentiation	1.86	0.025	NaN	GRM5,CAMK4,CAMK2A
nNOS Signaling in Neurons	1.78	0.0426	NaN	CAMK4,CAMK2A
Dermatan Sulfate Biosynthesis (Late Stages)	1.78	0.0426	NaN	HS6ST1,UST
Chondroitin Sulfate Biosynthesis (Late Stages)	1.73	0.04	NaN	HS6ST1,UST
Phototransduction Pathway	1.69	0.0377	NaN	GUCY1A3,GUCY1B3
Synaptic Long Term Depression	1.64	0.0205	NaN	GRM5,GUCY1A3,GUCY1B3
Chondroitin Sulfate Biosynthesis	1.6	0.0339	NaN	HS6ST1,UST
Relaxin Signaling	1.59	0.0197	NaN	GUCY1A3,PDE1A,GUCY1B3
Dermatan Sulfate Biosynthesis	1.57	0.0328	NaN	HS6ST1,UST
eNOS Signaling	1.57	0.0194	NaN	CAMK4,GUCY1A3,GUCY1B3
Dopamine-DARPP32 Feedback in cAMP Signaling	1.52	0.0185	NaN	CAMK4,GUCY1A3,GUCY1B3
GABA Receptor Signaling	1.5	0.0299	NaN	GABBR2,GABRA2
Gap Junction Signaling	1.48	0.0179	NaN	NOV,GUCY1A3,GUCY1B3
Melatonin Signaling	1.45	0.0282	NaN	CAMK4,CAMK2A
Ephrin B Signaling	1.43	0.0274	NaN	EPHB6,EFNB2
Calcium Signaling	1.42	0.0169	NaN	CAMK4,CAMK2A,CAMK1D
Antiproliferative Role of Somatostatin Receptor 2	1.41	0.0267	NaN	GUCY1A3,GUCY1B3
BMP signaling pathway	1.4	0.0263	NaN	CAMK4,BMP1
Pregnenolone Biosynthesis	1.39	0.1	NaN	CYP26B1
B Cell Receptor Signaling	1.37	0.0162	NaN	CAMK4,CAMK2A,BCL6
Role of NFAT in Cardiac Hypertrophy	1.33	0.0156	NaN	CAMK4,CAMK2A,CAMK1D
Hematopoiesis from Multipotent Stem Cells	1.31	0.0833	NaN	KITLG
Guanosine Nucleotides Degradation III	1.28	0.0769	NaN	NT5E
Histidine Degradation VI	1.28	0.0769	NaN	CYP26B1
Thrombin Signaling	1.28	0.0148	NaN	CAMK4,CAMK2A,CAMK1D
Breast Cancer Regulation by Stathmin1	1.28	0.0148	NaN	CAMK4,CAMK2A,CAMK1D
Urate Biosynthesis/Inosine 5'-phosphate Degradation	1.25	0.0714	NaN	NT5E
nNOS Signaling in Skeletal Muscle Cells	1.22	0.0667	NaN	CAMK4
Ubiquinol-10 Biosynthesis (Eukaryotic)	1.16	0.0588	NaN	CYP26B1
Adenosine Nucleotides Degradation II	1.16	0.0588	NaN	NT5E
Purine Nucleotides Degradation II (Aerobic)	1.1	0.05	NaN	NT5E
iCOS-iCOSL Signaling in T Helper Cells	1.04	0.0164	NaN	CAMK4,CAMK2A
PI3K Signaling in B Lymphocytes	1	0.0156	NaN	CAMK4,CAMK2A
NAD Salvage Pathway II	0.988	0.0385	NaN	NT5E
GÎ±q Signaling	0.843	0.0125	NaN	GRM5,CAMK4
tRNA Splicing	0.823	0.0256	NaN	PDE1A
Neuroprotective Role of THOP1 in Alzheimer's Disease	0.813	0.025	NaN	MME
Retinol Biosynthesis	0.813	0.025	NaN	LPL
Ephrin Receptor Signaling	0.786	0.0115	NaN	EPHB6,EFNB2
iNOS Signaling	0.775	0.0227	NaN	CAMK4
Sertoli Cell-Sertoli Cell Junction Signaling	0.77	0.0112	NaN	GUCY1A3,GUCY1B3
Triacylglycerol Biosynthesis	0.757	0.0217	NaN	DGAT2
Hematopoiesis from Pluripotent Stem Cells	0.749	0.0213	NaN	KITLG
Endothelin-1 Signaling	0.737	0.0107	NaN	GUCY1A3,GUCY1B3
Triacylglycerol Degradation	0.725	0.02	NaN	LPL
Wnt/Ca+ pathway	0.674	0.0175	NaN	CAMK2A
Nur77 Signaling in T Lymphocytes	0.66	0.0169	NaN	CAMK4
Protein Kinase A Signaling	0.65	0.00765	NaN	CAMK4,CAMK2A,PDE1A
LPS/IL-1 Mediated Inhibition of RXR Function	0.626	0.00901	NaN	HS6ST1,UST
Calcium-induced T Lymphocyte Apoptosis	0.618	0.0152	NaN	CAMK4
Remodeling of Epithelial Adherens Junctions	0.607	0.0147	NaN	MET
CCR5 Signaling in Macrophages	0.601	0.0145	NaN	CAMK4
Role of Osteoblasts, Osteoclasts and Chondrocytes in Rheumatoid Arthritis	0.599	0.00862	NaN	CAMK4,BMP1
Basal Cell Carcinoma Signaling	0.585	0.0139	NaN	BMP1
T Helper Cell Differentiation	0.58	0.0137	NaN	BCL6
GM-CSF Signaling	0.58	0.0137	NaN	CAMK2A
VDR/RXR Activation	0.555	0.0128	NaN	HR
Regulation of IL-2 Expression in Activated and Anergic T Lymphocytes	0.551	0.0127	NaN	CAMK4
Renal Cell Carcinoma Signaling	0.542	0.0123	NaN	MET
Macropinocytosis Signaling	0.542	0.0123	NaN	MET
Leptin Signaling in Obesity	0.524	0.0118	NaN	NPY
Î±-Adrenergic Signaling	0.516	0.0115	NaN	CAMK4
Crosstalk between Dendritic Cells and Natural Killer Cells	0.507	0.0112	NaN	CAMK2A
FGF Signaling	0.503	0.0111	NaN	MET
Acute Myeloid Leukemia Signaling	0.499	0.011	NaN	KITLG
Reelin Signaling in Neurons	0.496	0.0109	NaN	CNR1
Factors Promoting Cardiogenesis in Vertebrates	0.496	0.0109	NaN	BMP1
Melanocyte Development and Pigmentation Signaling	0.484	0.0105	NaN	KITLG
TR/RXR Activation	0.473	0.0102	NaN	CAMK4
RANK Signaling in Osteoclasts	0.463	0.0099	NaN	CAMK4
IGF-1 Signaling	0.446	0.00943	NaN	NOV
GÎ±s Signaling	0.436	0.00917	NaN	CNR1
T Cell Receptor Signaling	0.436	0.00917	NaN	CAMK4
Role of Macrophages, Fibroblasts and Endothelial Cells in Rheumatoid Arthritis	0.432	0.00647	NaN	CAMK4,CAMK2A
Amyotrophic Lateral Sclerosis Signaling	0.43	0.00901	NaN	GRIK4
Androgen Signaling	0.43	0.00901	NaN	CAMK4
HGF Signaling	0.418	0.0087	NaN	MET
LXR/RXR Activation	0.401	0.00826	NaN	LPL
fMLP Signaling in Neutrophils	0.401	0.00826	NaN	CAMK4
Role of NANOG in Mammalian Embryonic Stem Cell Pluripotency	0.398	0.0082	NaN	BMP1
Gustation Pathway	0.393	0.00806	NaN	PDE1A
FXR/RXR Activation	0.387	0.00794	NaN	LPL
Atherosclerosis Signaling	0.385	0.00787	NaN	LPL
GNRH Signaling	0.38	0.00775	NaN	CAMK2A
CCR3 Signaling in Eosinophils	0.377	0.00769	NaN	CAMK4
CD28 Signaling in T Helper Cells	0.374	0.00763	NaN	CAMK4
PKCÎ¸ Signaling in T Lymphocytes	0.372	0.00758	NaN	CAMK2A
Adipogenesis pathway	0.367	0.00746	NaN	LPL
Cardiac Î²-adrenergic Signaling	0.36	0.0073	NaN	PDE1A
Aryl Hydrocarbon Receptor Signaling	0.353	0.00714	NaN	NFIC
Human Embryonic Stem Cell Pluripotency	0.346	0.00699	NaN	BMP1
IL-12 Signaling and Production in Macrophages	0.34	0.00685	NaN	MAF
Epithelial Adherens Junction Signaling	0.34	0.00685	NaN	MET
Molecular Mechanisms of Cancer	0.334	0.00535	NaN	CAMK2A,BMP1
Th2 Pathway	0.331	0.00667	NaN	MAF
PPARÎ±/RXRÎ± Activation	0.279	0.00562	NaN	LPL
Hepatic Fibrosis / Hepatic Stellate Cell Activation	0.271	0.00546	NaN	MET
Role of NFAT in Regulation of the Immune Response	0.268	0.00541	NaN	CAMK4
Th1 and Th2 Activation Pathway	0.268	0.00541	NaN	MAF
Regulation of the Epithelial-Mesenchymal Transition Pathway	0.262	0.00529	NaN	MET
NRF2-mediated Oxidative Stress Response	0.256	0.00518	NaN	MAF
Clathrin-mediated Endocytosis Signaling	0.25	0.00508	NaN	MET
Integrin Signaling	0.221	0.00457	NaN	BCAR3
Systemic Lupus Erythematosus Signaling	0.214	0.00444	NaN	CAMK4
Cardiac Hypertrophy Signaling	0.203	0.00426	NaN	CAMK4
Phospholipase C Signaling	0.201	0.00422	NaN	CAMK4
